# Supplementary material for: Acetohydrazide
Source: Acta Crystallogr Sect E Struct Rep Online. 2009 Oct 23;65(Pt 11):o2821. doi: 10.1107/S1600536809042469 (PMC2971306; doi:10.1107/S1600536809042469)
Supplement: Supplementary file 1 [file e-65-o2821-sup1.cif]

##############################################################################
###                                                                        ###
###        Electronic paper (Acta Crystallographica Section E)             ###
###                                                                        ###
##############################################################################
#                                                                            #
# This CIF contains the data in a paper accepted for publication in Acta     #
# Crystallographica Section E. It conforms to the requirements of Notes      #
# for Authors for Section E, and has been peer reviewed under the auspices   #
# of the IUCr Commission on Journals.                                        #
#                                                                            #
# Full details of the Crystallographic Information File format               #
# are given in the paper "The Crystallographic Information File (CIF):       #
# a New Standard Archive File for Crystallography" by S. R. Hall, F. H.      #
# Allen and I. D. Brown [Acta Cryst. (1991), A47, 655-685].                  #
#                                                                            #
# The current version of the core CIF dictionary is obtainable from          #
# ftp://ftp.iucr.org/pub/cif_core.dic. The current version number is 2.4.    #
#                                                                            #
# Software is freely available for graphical display of the structure(s) in  #
# this CIF.  For information consult the CIF home page http://www.iucr.org/  #
# cif/home.html                                                              #
#                                                                            #
# This file may be used for bona fide research purposes within the           #
# scientific community so long as proper attribution is given to the journal # 
# article from which it was obtained.                                        #
#                                                                            #
##############################################################################
                                             
data_I
_audit_creation_method     SHELXL97
_chemical_name_systematic
;
Acetohydrazide
;
_chemical_name_common     ?
_chemical_formula_moiety     'C2 H6 N2 O'
_chemical_formula_sum     'C2 H6 N2 O'
_chemical_formula_iupac     'C2 H6 N2 O'
_chemical_formula_weight     74.09
_chemical_melting_point     ?
_symmetry_cell_setting     'Monoclinic'
_symmetry_space_group_name_H-M     'P 21/n'
_symmetry_space_group_name_Hall     '-P 2yn'
loop_
    _symmetry_equiv_pos_as_xyz
    'x, y, z'
    '-x+1/2, y+1/2, -z+1/2'
    '-x, -y, -z'
    'x-1/2, -y-1/2, z-1/2'
_cell_length_a     9.5636(7)
_cell_length_b     8.7642(6)
_cell_length_c     10.4282(7)
_cell_angle_alpha     90.00
_cell_angle_beta     110.8860(10)
_cell_angle_gamma     90.00
_cell_volume     816.63(10)
_cell_formula_units_Z     8
_cell_measurement_reflns_used     2153
_cell_measurement_theta_min     2.48
_cell_measurement_theta_max     27.98
_cell_measurement_temperature     298(2)
_exptl_crystal_description     'block'
_exptl_crystal_colour     'colourless'
_exptl_crystal_size_max     0.20
_exptl_crystal_size_mid     0.15
_exptl_crystal_size_min     0.10
_exptl_crystal_density_diffrn     1.205
_exptl_crystal_density_meas     ?
_exptl_crystal_density_method     'not measured'
_exptl_crystal_F_000     320
_exptl_absorpt_coefficient_mu     0.096
_exptl_absorpt_correction_type     'multi-scan'
_exptl_absorpt_process_details     '(SADABS; Bruker, 2001)'
_exptl_absorpt_correction_T_min     0.9710
_exptl_absorpt_correction_T_max     0.9904
_exptl_special_details
;
;
_diffrn_ambient_temperature     298(2)
_diffrn_radiation_type     MoK\a
_diffrn_radiation_wavelength     0.71073
_diffrn_radiation_source     'fine-focus sealed tube'
_diffrn_radiation_monochromator     'graphite'
_diffrn_measurement_device_type     'Bruker SMART 4K CCD'
_diffrn_measurement_method     '\f and \w'
_diffrn_detector_area_resol_mean     ?
_diffrn_reflns_number     4189
_diffrn_reflns_av_R_equivalents     0.0968
_diffrn_reflns_av_sigmaI/netI     0.0718
_diffrn_reflns_theta_min     2.48
_diffrn_reflns_theta_max     26.99
_diffrn_reflns_theta_full     26.99
_diffrn_measured_fraction_theta_max     0.989
_diffrn_measured_fraction_theta_full     0.989
_diffrn_reflns_limit_h_min     -10
_diffrn_reflns_limit_h_max     12
_diffrn_reflns_limit_k_min     -11
_diffrn_reflns_limit_k_max     9
_diffrn_reflns_limit_l_min     -13
_diffrn_reflns_limit_l_max     10
_diffrn_standards_number     ?
_diffrn_standards_interval_count     ?
_diffrn_standards_interval_time     ?
_diffrn_standards_decay_%     ?
_refine_special_details
;
 Refinement of <i>F</i>^2^ against ALL reflections. The weighted
 <i>R</i>--factor <i>wR</i> and goodness of fit <i>S</i> are based on
 <i>F</i>^2^, conventional <i>R</i>--factors <i>R</i> are based on <i>F</i>,
 with <i>F</i> set to zero for negative <i>F</i>^2^. The threshold expression
 of <i>F</i>^2^ > \s(<i>F</i>^2^) is used only for calculating
 <i>R</i>--factors(gt) <i>etc</i>. and is not relevant to the choice of
 reflections for refinement. <i>R</i>--factors based on <i>F</i>^2^ are
 statistically about twice as large as those based on <i>F</i>, and
 <i>R</i>--factors based on ALL data will be even larger.
;
_reflns_number_total     1762
_reflns_number_gt     1604
_reflns_threshold_expression     I>2\s(I)
_refine_ls_structure_factor_coef     Fsqd
_refine_ls_matrix_type     'full'
_refine_ls_R_factor_all     0.0608
_refine_ls_R_factor_gt     0.0563
_refine_ls_wR_factor_gt     0.1464
_refine_ls_wR_factor_ref     0.1509
_refine_ls_goodness_of_fit_ref     1.147
_refine_ls_restrained_S_all     1.145
_refine_ls_number_reflns     1762
_refine_ls_number_parameters     112
_refine_ls_number_restraints     6
_refine_ls_hydrogen_treatment     'mixed'
_refine_ls_weighting_scheme     'calc'
_refine_ls_weighting_details
          'calc w=1/[\s^2^(Fo^2^)+(0.061P)^2^+0.1265P] where P=(Fo^2^+2Fc^2^)/3'
_atom_sites_solution_hydrogens     'geom'
_atom_sites_solution_primary     'direct'
_atom_sites_solution_secondary     'difmap'
_refine_ls_shift/su_max     0.000
_refine_ls_shift/su_mean     0.000
_refine_diff_density_max     0.189
_refine_diff_density_min     -0.185
_refine_ls_extinction_method     'SHELXL97 (Sheldrick, 2008)'
_refine_ls_extinction_coef     0.17(2)
_refine_ls_extinction_expression
                                  'Fc^*^=kFc[1+0.001xFc^2^\l^3^/sin(2\q)]^-1/4^'
loop_
    _atom_type_symbol
    _atom_type_description
    _atom_type_scat_dispersion_real
    _atom_type_scat_dispersion_imag
    _atom_type_scat_source
    'C' 'C' 0.0033 0.0016
                         'International Tables Vol C Tables 4.2.6.8 and 6.1.1.4'
    'H' 'H' 0.0000 0.0000
                         'International Tables Vol C Tables 4.2.6.8 and 6.1.1.4'
    'N' 'N' 0.0061 0.0033
                         'International Tables Vol C Tables 4.2.6.8 and 6.1.1.4'
    'O' 'O' 0.0106 0.0060
                         'International Tables Vol C Tables 4.2.6.8 and 6.1.1.4'
_computing_data_collection     'SMART (Bruker, 2001)'
_computing_cell_refinement     'SAINT-Plus (Bruker, 2001)'
_computing_data_reduction     'SAINT-Plus (Bruker, 2001)'
_computing_structure_solution     'SHELXS97 (Sheldrick, 2008)'
_computing_structure_refinement     'SHELXL97 (Sheldrick, 2008)'
_computing_molecular_graphics     'PLATON (Spek, 2009)'
_computing_publication_material     'SHELXL97 (Sheldrick, 2008)'
loop_
    _atom_site_type_symbol
    _atom_site_label
    _atom_site_fract_x
    _atom_site_fract_y
    _atom_site_fract_z
    _atom_site_U_iso_or_equiv
    _atom_site_adp_type
    _atom_site_calc_flag
    _atom_site_refinement_flags
    _atom_site_occupancy
    _atom_site_disorder_assembly
    _atom_site_disorder_group
    C C1 0.8855(2) 0.2274(2) 0.0022(2) 0.0608(5) Uani d . 1 . .
    H H1A 0.9481 0.3141 0.0057 0.091 Uiso calc R 1 . .
    H H1B 0.7835 0.2603 -0.0227 0.091 Uiso calc R 1 . .
    H H1C 0.8932 0.1562 -0.0649 0.091 Uiso calc R 1 . .
    C C2 0.93450(16) 0.15234(18) 0.13942(17) 0.0434(4) Uani d . 1 . .
    C C3 0.4604(2) 0.0155(2) 0.1911(2) 0.0646(5) Uani d . 1 . .
    H H3A 0.4598 -0.0526 0.1188 0.097 Uiso calc R 1 . .
    H H3B 0.3836 -0.0142 0.2254 0.097 Uiso calc R 1 . .
    H H3C 0.5561 0.0111 0.2640 0.097 Uiso calc R 1 . .
    C C4 0.43160(16) 0.17510(19) 0.13651(16) 0.0443(4) Uani d . 1 . .
    N N1 0.83138(14) 0.13848(17) 0.19703(16) 0.0501(4) Uani d D 1 . .
    H H1D 0.7430(14) 0.176(2) 0.1567(19) 0.060 Uiso d D 1 . .
    N N2 0.86280(16) 0.0740(2) 0.32791(17) 0.0575(5) Uani d D 1 . .
    H H2A 0.9337(19) 0.128(2) 0.3837(19) 0.069 Uiso d D 1 . .
    H H2B 0.893(2) -0.0180(14) 0.321(2) 0.069 Uiso d D 1 . .
    N N3 0.30038(14) 0.23464(17) 0.12609(15) 0.0490(4) Uani d D 1 . .
    H H3D 0.2363(18) 0.182(2) 0.148(2) 0.059 Uiso d D 1 . .
    N N4 0.25433(16) 0.38388(19) 0.07867(18) 0.0550(4) Uani d D 1 . .
    H H4B 0.257(2) 0.398(2) -0.0025(13) 0.066 Uiso d D 1 . .
    H H4A 0.3202(19) 0.443(2) 0.1362(18) 0.066 Uiso d D 1 . .
    O O1 1.06315(12) 0.10511(15) 0.19701(13) 0.0578(4) Uani d . 1 . .
    O O2 0.52482(11) 0.24591(14) 0.10257(13) 0.0560(4) Uani d . 1 . .
loop_
    _atom_site_aniso_label
    _atom_site_aniso_U_11
    _atom_site_aniso_U_22
    _atom_site_aniso_U_33
    _atom_site_aniso_U_12
    _atom_site_aniso_U_13
    _atom_site_aniso_U_23
    C1 0.0487(9) 0.0676(12) 0.0619(11) -0.0009(8) 0.0147(8) 0.0087(9)
    C2 0.0331(7) 0.0403(8) 0.0566(9) -0.0026(6) 0.0158(6) -0.0024(7)
    C3 0.0511(10) 0.0578(11) 0.0859(14) -0.0015(9) 0.0256(10) 0.0131(10)
    C4 0.0338(7) 0.0516(9) 0.0478(8) -0.0028(6) 0.0149(6) -0.0019(7)
    N1 0.0330(7) 0.0591(9) 0.0590(9) 0.0061(6) 0.0174(6) 0.0051(7)
    N2 0.0446(8) 0.0717(11) 0.0612(10) 0.0017(7) 0.0252(7) 0.0019(8)
    N3 0.0350(7) 0.0567(9) 0.0605(9) -0.0027(6) 0.0234(6) 0.0018(7)
    N4 0.0385(7) 0.0613(10) 0.0690(10) 0.0052(6) 0.0237(7) 0.0025(8)
    O1 0.0343(6) 0.0723(9) 0.0706(8) 0.0085(5) 0.0233(6) 0.0194(6)
    O2 0.0369(6) 0.0574(7) 0.0806(9) 0.0047(5) 0.0292(6) 0.0124(6)
_geom_special_details
;
 All s.u.'s (except the s.u. in the dihedral angle between two l.s. planes)
 are estimated using the full covariance matrix. The cell s.u.'s are taken
 into account individually in the estimation of s.u.'s in distances, angles
 and torsion angles; correlations between s.u.'s in cell parameters are only
 used when they are defined by crystal symmetry. An approximate (isotropic)
 treatment of cell s.u.'s is used for estimating s.u.'s involving l.s. planes.
;
loop_
    _geom_bond_atom_site_label_1
    _geom_bond_atom_site_label_2
    _geom_bond_site_symmetry_2
    _geom_bond_distance
    _geom_bond_publ_flag
    C1 C2 . 1.491(2) ?
    C1 H1A . 0.9600 ?
    C1 H1B . 0.9600 ?
    C1 H1C . 0.9600 ?
    C2 O1 . 1.2324(18) ?
    C2 N1 . 1.331(2) ?
    C3 C4 . 1.498(3) ?
    C3 H3A . 0.9600 ?
    C3 H3B . 0.9600 ?
    C3 H3C . 0.9600 ?
    C4 O2 . 1.2370(18) ?
    C4 N3 . 1.327(2) ?
    N1 N2 . 1.407(2) ?
    N1 H1D . 0.863(9) ?
    N2 H2A . 0.863(10) ?
    N2 H2B . 0.867(10) ?
    N3 N4 . 1.412(2) ?
    N3 H3D . 0.857(9) ?
    N4 H4B . 0.865(9) ?
    N4 H4A . 0.868(9) ?
loop_
    _geom_angle_atom_site_label_1
    _geom_angle_atom_site_label_2
    _geom_angle_atom_site_label_3
    _geom_angle_site_symmetry_1
    _geom_angle_site_symmetry_3
    _geom_angle
    _geom_angle_publ_flag
    C2 C1 H1A . . 109.5 ?
    C2 C1 H1B . . 109.5 ?
    H1A C1 H1B . . 109.5 ?
    C2 C1 H1C . . 109.5 ?
    H1A C1 H1C . . 109.5 ?
    H1B C1 H1C . . 109.5 ?
    O1 C2 N1 . . 121.40(16) ?
    O1 C2 C1 . . 122.26(15) ?
    N1 C2 C1 . . 116.34(14) ?
    C4 C3 H3A . . 109.5 ?
    C4 C3 H3B . . 109.5 ?
    H3A C3 H3B . . 109.5 ?
    C4 C3 H3C . . 109.5 ?
    H3A C3 H3C . . 109.5 ?
    H3B C3 H3C . . 109.5 ?
    O2 C4 N3 . . 122.42(16) ?
    O2 C4 C3 . . 121.57(14) ?
    N3 C4 C3 . . 116.01(14) ?
    C2 N1 N2 . . 122.56(13) ?
    C2 N1 H1D . . 120.0(14) ?
    N2 N1 H1D . . 117.3(14) ?
    N1 N2 H2A . . 106.0(15) ?
    N1 N2 H2B . . 104.9(16) ?
    H2A N2 H2B . . 111(2) ?
    C4 N3 N4 . . 124.09(14) ?
    C4 N3 H3D . . 120.8(14) ?
    N4 N3 H3D . . 115.1(14) ?
    N3 N4 H4B . . 110.9(14) ?
    N3 N4 H4A . . 104.5(14) ?
    H4B N4 H4A . . 109(2) ?
loop_
    _geom_torsion_atom_site_label_1
    _geom_torsion_atom_site_label_2
    _geom_torsion_atom_site_label_3
    _geom_torsion_atom_site_label_4
    _geom_torsion_site_symmetry_1
    _geom_torsion_site_symmetry_2
    _geom_torsion_site_symmetry_3
    _geom_torsion_site_symmetry_4
    _geom_torsion
    _geom_torsion_publ_flag
    O1 C2 N1 N2 . . . . 2.0(3) ?
    C1 C2 N1 N2 . . . . -178.17(16) ?
    O2 C4 N3 N4 . . . . -1.3(3) ?
    C3 C4 N3 N4 . . . . 179.13(16) ?
loop_
    _geom_hbond_atom_site_label_D
    _geom_hbond_atom_site_label_H
    _geom_hbond_atom_site_label_A
    _geom_hbond_site_symmetry_A
    _geom_hbond_distance_DH
    _geom_hbond_distance_HA
    _geom_hbond_distance_DA
    _geom_hbond_angle_DHA
    N1 H1D O2 . 0.863(9) 2.052(10) 2.8971(17) 166.0(19)
    N4 H4B N2 4_565 0.865(9) 2.342(12) 3.160(2) 157.9(19)
    N4 H4A O1 2_655 0.868(9) 2.216(11) 3.061(2) 164.2(19)
    N3 H3D O1 1_455 0.857(9) 2.018(10) 2.8599(17) 167.1(19)
    N2 H2B O2 2_645 0.867(10) 2.255(13) 3.065(2) 155(2)
    N2 H2A O2 4_666 0.863(10) 2.400(15) 3.152(2) 145.7(19)
data_global
_journal_date_recd_electronic     2009-07-07
_journal_date_accepted     2009-10-15
_journal_name_full     'Acta Crystallographica, Section E'
_journal_year     2009
_journal_volume     65
_journal_issue     11
_journal_page_first     o2821
_journal_page_last     o2821
_journal_paper_category     QO
_journal_coeditor_code     RK2154
_publ_contact_author_name     'Bao--Han Zhou'
_publ_contact_author_address
;
Chemical and Environmental Engineering Department
Hu Bei University of Technology
Wuhan  430068
People's Republic of China
;
_publ_contact_author_email     zhoubaohan@126.com
_publ_contact_author_fax     '86 27 87685560'
_publ_contact_author_phone     '86 27 87685560'
_publ_section_title
;
Acetohydrazide
;
loop_
    _publ_author_name
    _publ_author_address
    'Bao-Han Zhou'
;
Chemical and Environmental Engineering Department
Hu Bei University of Technology
Wuhan 430068
People's Republic of China
;
_publ_section_synopsis     .
