# Supplementary material for: Acetohydrazide
Source: Acta Crystallogr Sect E Struct Rep Online. 2009 Oct 23;65(Pt 11):o2821. doi: 10.1107/S1600536809042469 (PMC2971306; doi:10.1107/S1600536809042469)
Supplement: Supplementary file 2 [file e-65-o2821-Isup2.hkl]

# 
# h,k,l, Fc-squared, Fo-squared, sigma(Fo-squared) and status flag 
# 
data_I
_shelx_title ' 090504bm in P2(1)/n' 
_shelx_refln_list_code          4 
_shelx_F_calc_maximum      104.09 
_exptl_crystal_F_000       320.00 
_reflns_d_resolution_high  0.7830 
 
loop_ 
 _symmetry_equiv_pos_as_xyz 
 'x, y, z' 
 '-x+1/2, y+1/2, -z+1/2' 
 '-x, -y, -z' 
 'x-1/2, -y-1/2, z-1/2' 
 
_cell_length_a     9.5636 
_cell_length_b     8.7642 
_cell_length_c    10.4282 
_cell_angle_alpha  90.000 
_cell_angle_beta  110.886 
_cell_angle_gamma  90.000 
 
_shelx_F_squared_multiplier     1.000 
 
loop_ 
 _refln_index_h 
 _refln_index_k 
 _refln_index_l 
 _refln_F_squared_calc 
 _refln_F_squared_meas 
 _refln_F_squared_sigma 
 _refln_observed_status 
   2   0   0      851.64      882.07    136.31 o 
   4   0   0       68.40       66.84      1.25 o 
   6   0   0      113.38      119.58      5.76 o 
   8   0   0       95.24       96.78      2.20 o 
  10   0   0       64.02       58.83      1.95 o 
   1   1   0      627.63      612.02     45.72 o 
   2   1   0     4229.44     2944.05    418.29 o 
   3   1   0     1128.95     1087.59     50.39 o 
   4   1   0      539.47      574.67     16.53 o 
   5   1   0       58.23       48.11      1.01 o 
   6   1   0       19.84       16.72      0.70 o 
   7   1   0        0.03        0.58      0.16 o 
   8   1   0       54.31       56.14      1.40 o 
   9   1   0       13.39       13.00      0.60 o 
  10   1   0       28.03       26.93      1.09 o 
  11   1   0        0.98        1.16      0.24 o 
   0   2   0     1828.89     2182.96      9.87 o 
   1   2   0     2440.44     2473.77    191.61 o 
   2   2   0        6.58        5.86      0.23 o 
   3   2   0      460.74      505.95     34.02 o 
   4   2   0       81.50       75.33      4.30 o 
   5   2   0      243.17      275.39     15.37 o 
   6   2   0        3.56        2.80      0.29 o 
   7   2   0       29.42       29.51      1.47 o 
   8   2   0        7.51        7.87      0.63 o 
   9   2   0       57.02       55.27      1.85 o 
  10   2   0       31.06       30.87      1.19 o 
  11   2   0        2.91        3.45      0.55 o 
   1   3   0      878.77     1013.81     50.82 o 
   2   3   0        1.45        3.86      0.23 o 
   3   3   0        0.06        0.10      0.08 o 
   4   3   0       11.03        8.17      0.70 o 
   5   3   0        1.92        3.51      0.36 o 
   6   3   0        6.26        5.36      0.47 o 
   7   3   0        1.46        1.57      0.32 o 
   8   3   0      134.41      134.75     10.79 o 
   9   3   0       23.89       23.63      1.83 o 
  10   3   0       18.44       20.31      1.47 o 
   0   4   0       37.71       33.44      1.37 o 
   1   4   0       86.20      104.44      5.48 o 
   2   4   0      249.19      284.34     15.76 o 
   3   4   0       70.38       78.58      3.74 o 
   4   4   0       46.08       49.64      3.33 o 
   5   4   0       24.13       26.81      0.97 o 
   6   4   0      160.99      171.56     12.83 o 
   7   4   0        7.46        8.17      0.63 o 
   8   4   0       23.29       20.04      1.59 o 
   9   4   0        0.00        0.76      0.23 o 
  10   4   0       58.75       58.24      2.68 o 
   1   5   0      704.27      809.86     33.83 o 
   2   5   0        9.19        9.16      0.50 o 
   3   5   0        2.11        1.86      0.26 o 
   4   5   0      184.92      184.14     13.06 o 
   5   5   0       14.30       13.71      0.87 o 
   6   5   0       58.81       49.80      4.10 o 
   7   5   0       36.29       34.44      2.28 o 
   8   5   0       32.54       29.88      2.88 o 
   9   5   0       23.98       21.59      1.10 o 
  10   5   0       13.29       14.89      0.85 o 
   0   6   0       98.04       84.22      2.69 o 
   1   6   0      128.87      139.80      4.28 o 
   2   6   0       23.98       22.07      1.03 o 
   3   6   0       81.44       77.44      3.96 o 
   4   6   0        8.53        7.70      0.60 o 
   5   6   0       18.85       18.16      1.45 o 
   6   6   0       22.11       23.72      2.07 o 
   7   6   0        9.94       10.41      0.84 o 
   8   6   0       31.36       33.70      2.95 o 
   9   6   0        0.07        0.69      0.24 o 
   1   7   0        0.00        0.30      0.31 o 
   2   7   0       24.39       23.95      3.32 o 
   3   7   0        4.00        5.39      0.73 o 
   4   7   0      252.01      254.54     22.61 o 
   5   7   0       18.97       18.57      1.10 o 
   6   7   0       33.43       34.50      1.60 o 
   7   7   0       10.75        8.98      0.98 o 
   8   7   0       11.83       13.80      1.13 o 
   0   8   0      148.84      142.48      4.13 o 
   1   8   0        1.80        2.55      0.56 o 
   2   8   0        0.02        0.31      0.28 o 
   3   8   0        0.13        0.90      0.36 o 
   4   8   0       36.79       34.85      3.83 o 
   5   8   0        0.44        1.07      0.36 o 
   6   8   0        1.19        1.21      0.38 o 
   7   8   0       11.32       10.82      1.24 o 
   1   9   0        0.00        0.18      0.28 o 
   2   9   0        6.17        6.80      1.29 o 
   3   9   0        0.09        0.64      0.28 o 
   4   9   0        1.29        2.38      0.49 o 
   5   9   0        9.46       11.22      1.05 o 
   6   9   0        4.91        6.03      1.70 o 
   0  10   0       12.48        7.37      1.26 o 
   1  10   0        0.61        0.74      0.32 o 
   2  10   0        1.17        2.35      0.47 o 
   3  10   0        0.01        0.66      0.39 o 
   4  10   0        0.13        1.03      0.39 o 
   5  10   0        0.78        1.97      0.52 o 
   1  11   0        3.75        4.14      0.86 o 
   2  11   0        4.99        3.91      0.67 o 
 -11   0   1        0.21        1.58      0.92 o 
  -9   0   1       91.01       93.56      5.37 o 
  -7   0   1       12.60        8.84      1.16 o 
  -5   0   1      145.07      143.22      1.98 o 
  -3   0   1      279.93      259.84      2.99 o 
  -1   0   1      108.74      105.91      1.30 o 
   1   0   1      489.25      536.55     22.15 o 
   3   0   1       50.49       68.78      1.14 o 
   5   0   1     2397.04     2440.86    268.66 o 
   7   0   1        2.33        2.93      0.45 o 
   9   0   1       14.12       14.88      0.93 o 
  11   0   1        3.12        6.42      1.26 o 
 -11   1   1        9.60       12.35      0.72 o 
 -10   1   1        0.02        0.65      0.18 o 
  -9   1   1        4.94        5.60      0.49 o 
  -8   1   1      301.05      292.43      7.98 o 
  -7   1   1       38.99       36.68      0.98 o 
  -6   1   1       17.84       16.08      0.53 o 
  -5   1   1      416.49      439.71     10.64 o 
  -4   1   1        1.54        3.49      0.23 o 
  -3   1   1      330.58      308.32     11.81 o 
  -2   1   1        8.41        5.62      0.36 o 
  -1   1   1       49.74       55.72      2.90 o 
   0   1   1       87.47      103.70      7.66 o 
   1   1   1      340.88      349.45     10.31 o 
   2   1   1     3849.19     3491.02    354.24 o 
   3   1   1     1681.90     1804.63    108.27 o 
   4   1   1       87.12      102.72      1.82 o 
   5   1   1       63.47       72.14      1.48 o 
   6   1   1        4.48        7.19      0.38 o 
   7   1   1        1.85        1.37      0.23 o 
   8   1   1        6.78        5.97      0.42 o 
   9   1   1       87.86       81.81      3.28 o 
  10   1   1        0.21        0.57      0.41 o 
  11   1   1        9.38        8.04      1.08 o 
 -11   2   1        1.75        2.49      0.36 o 
 -10   2   1       80.72       87.98      5.20 o 
  -9   2   1       23.77       24.76      0.95 o 
  -8   2   1      216.70      202.86     10.07 o 
  -7   2   1       14.12       14.15      0.56 o 
  -6   2   1        1.49        1.21      0.27 o 
  -5   2   1     1284.46     1250.78     49.72 o 
  -4   2   1      195.47      196.55     11.67 o 
  -3   2   1     1028.52     1012.40     54.45 o 
  -2   2   1     1167.78     1159.64     72.21 o 
  -1   2   1      114.80      111.74      3.11 o 
   0   2   1     6385.46     6119.03    618.41 o 
   1   2   1      123.69      142.78     11.12 o 
   2   2   1      196.95      218.07     15.08 o 
   3   2   1        0.58        0.16      0.08 o 
   4   2   1      342.00      375.08     18.31 o 
   5   2   1        3.88        5.20      0.34 o 
   6   2   1        5.68        6.47      0.36 o 
   7   2   1       96.02       82.00      4.34 o 
   8   2   1      126.67      122.00      4.30 o 
   9   2   1       36.68       35.40      1.46 o 
  10   2   1        0.63        1.44      0.29 o 
 -11   3   1        1.21        1.24      0.33 o 
 -10   3   1       46.38       49.18      5.07 o 
  -9   3   1      208.45      210.51     14.67 o 
  -8   3   1       37.40       36.55      2.32 o 
  -7   3   1        5.54        6.14      0.45 o 
  -6   3   1        6.76        6.82      0.38 o 
  -5   3   1       34.55       39.67      2.76 o 
  -4   3   1       32.80       33.61      2.01 o 
  -3   3   1      413.98      484.63     28.75 o 
  -2   3   1        3.15        3.04      0.27 o 
  -1   3   1      632.08      786.11     19.76 o 
   0   3   1      541.28      608.01     23.42 o 
   1   3   1     3862.95     4006.37    517.91 o 
   2   3   1      370.44      388.18     25.71 o 
   3   3   1       20.72       17.96      1.19 o 
   4   3   1      287.62      275.14      6.48 o 
   5   3   1      153.03      156.10     12.09 o 
   6   3   1        0.16        0.41      0.19 o 
   7   3   1       42.44       36.59      4.18 o 
   8   3   1       36.11       36.17      1.84 o 
   9   3   1       16.19       19.35      0.97 o 
  10   3   1       19.80       21.08      1.36 o 
 -10   4   1        0.04        0.71      0.22 o 
  -9   4   1        1.43        3.16      0.41 o 
  -8   4   1       37.04       37.66      2.98 o 
  -7   4   1       90.04       78.30      4.91 o 
  -6   4   1        6.48        8.96      0.84 o 
  -5   4   1      716.01      735.37     48.44 o 
  -4   4   1       84.75       70.36      4.32 o 
  -3   4   1      218.07      219.00     13.46 o 
  -2   4   1      259.88      274.19     14.47 o 
  -1   4   1       62.81       74.92      1.11 o 
   0   4   1       36.60       35.90      1.01 o 
   1   4   1      869.68     1016.40     72.02 o 
   2   4   1      600.49      596.37     61.42 o 
   3   4   1       16.98       13.64      0.72 o 
   4   4   1        0.09        0.08      0.13 o 
   5   4   1        1.02        2.62      0.38 o 
   6   4   1       11.34       13.25      1.36 o 
   7   4   1        7.65        7.74      0.63 o 
   8   4   1        5.45        6.34      0.79 o 
   9   4   1       33.56       30.67      4.05 o 
  10   4   1        5.76        6.40      0.67 o 
 -10   5   1        2.19        2.61      0.39 o 
  -9   5   1       58.25       57.35      5.08 o 
  -8   5   1       25.47       27.31      2.28 o 
  -7   5   1        0.03        0.27      0.23 o 
  -6   5   1      202.99      206.58     15.58 o 
  -5   5   1        7.65        7.66      0.51 o 
  -4   5   1      120.56      117.74      6.56 o 
  -3   5   1        8.66        7.08      0.37 o 
  -2   5   1      196.54      213.22      4.94 o 
  -1   5   1      315.01      341.42      3.62 o 
   0   5   1      438.28      499.91     18.98 o 
   1   5   1      173.08      201.25     15.66 o 
   2   5   1        1.59        1.61      0.23 o 
   3   5   1       12.22        9.04      1.58 o 
   4   5   1      223.23      228.94     14.33 o 
   5   5   1      188.98      190.33     12.85 o 
   6   5   1       28.31       26.12      2.50 o 
   7   5   1       33.16       32.59      2.38 o 
   8   5   1        2.19        3.23      0.46 o 
   9   5   1        0.72        1.62      0.28 o 
  -9   6   1       28.32       31.79      2.69 o 
  -8   6   1        2.89        4.42      1.08 o 
  -7   6   1        1.23        1.88      0.35 o 
  -6   6   1        0.11        0.24      0.23 o 
  -5   6   1       53.30       52.82      3.93 o 
  -4   6   1       39.20       41.83      1.71 o 
  -3   6   1       22.44       19.28      0.63 o 
  -2   6   1        0.90        0.92      0.34 o 
  -1   6   1        0.71        0.97      0.34 o 
   0   6   1        3.96        3.95      0.55 o 
   1   6   1       67.58       65.16      2.57 o 
   2   6   1       44.56       44.53      5.19 o 
   3   6   1       31.72       32.28      3.94 o 
   4   6   1       14.58       15.20      2.10 o 
   5   6   1       43.13       37.94      4.20 o 
   6   6   1        0.30        0.81      0.25 o 
   7   6   1        1.09        1.46      0.32 o 
   8   6   1       35.61       31.68      2.00 o 
   9   6   1        9.43       11.00      0.84 o 
  -9   7   1        4.56        6.39      0.71 o 
  -8   7   1       25.62       24.20      2.38 o 
  -7   7   1        0.02        0.52      0.20 o 
  -6   7   1       15.23       14.77      0.80 o 
  -5   7   1       33.15       30.42      2.13 o 
  -4   7   1       40.73       38.89      2.26 o 
  -3   7   1       79.46       70.67      3.27 o 
  -2   7   1        0.04        0.04      0.27 o 
  -1   7   1        0.12        0.22      0.29 o 
   0   7   1        0.00        0.30      0.28 o 
   1   7   1       64.93       58.74      2.39 o 
   2   7   1       36.88       34.56      1.51 o 
   3   7   1       28.97       29.58      2.96 o 
   4   7   1        5.49        5.20      1.28 o 
   5   7   1       13.01       14.26      0.99 o 
   6   7   1       18.08       16.91      2.42 o 
   7   7   1       19.75       21.41      3.12 o 
   8   7   1        0.00        0.51      0.37 o 
  -8   8   1        0.04        0.74      0.24 o 
  -7   8   1        6.36        7.01      0.72 o 
  -6   8   1        1.58        3.14      0.56 o 
  -5   8   1       17.07       16.95      2.12 o 
  -4   8   1       23.06       23.80      2.91 o 
  -3   8   1       25.11       24.57      1.25 o 
  -2   8   1       15.17       13.30      0.93 o 
  -1   8   1        1.70        2.84      0.66 o 
   0   8   1        7.15        5.78      0.78 o 
   1   8   1        4.79        4.22      0.67 o 
   2   8   1        0.00        0.59      0.29 o 
   3   8   1        1.53        2.47      0.53 o 
   4   8   1       13.13       11.39      1.45 o 
   5   8   1       18.59       19.83      3.32 o 
   6   8   1       12.38       11.86      1.03 o 
   7   8   1        2.62        2.83      0.58 o 
  -7   9   1        0.05        1.00      0.35 o 
  -6   9   1        9.24        8.97      0.85 o 
  -5   9   1        0.64        1.16      0.35 o 
  -4   9   1        5.94        6.16      1.25 o 
  -3   9   1        4.45        5.47      0.78 o 
  -2   9   1       12.65       10.93      1.01 o 
  -1   9   1        0.08        0.51      0.26 o 
   0   9   1        0.10        0.37      0.34 o 
   1   9   1        6.62        7.68      0.90 o 
   2   9   1        4.98        4.97      0.71 o 
   3   9   1       35.45       37.52      1.67 o 
   4   9   1       31.59       27.36      2.95 o 
   5   9   1        5.12        5.02      1.17 o 
   6   9   1        6.55        7.00      0.92 o 
  -5  10   1       15.57       15.07      1.88 o 
  -4  10   1        1.04        1.45      0.39 o 
  -3  10   1       17.59       16.05      1.09 o 
  -2  10   1        1.90        2.00      0.45 o 
  -1  10   1        4.83        5.11      0.74 o 
   0  10   1        0.25        0.90      0.27 o 
   1  10   1        4.44        4.32      0.65 o 
   2  10   1        2.04        2.13      0.45 o 
   3  10   1        6.53        6.37      0.88 o 
   4  10   1        7.13        7.19      1.01 o 
  -2  11   1        2.09        2.97      0.59 o 
  -1  11   1        2.03        3.05      0.56 o 
   0  11   1        1.88        1.59      0.35 o 
   1  11   1        0.08        0.45      0.23 o 
 -10   0   2      247.29      261.03     17.85 o 
  -8   0   2      619.44      599.31      9.85 o 
  -6   0   2      527.38      465.34      3.91 o 
  -4   0   2      935.84      824.78     22.93 o 
  -2   0   2     1862.95     1561.21     56.77 o 
   0   0   2     1054.08     1065.72      5.83 o 
   2   0   2       18.00       27.83      1.57 o 
   4   0   2        0.22        0.69      0.21 o 
   6   0   2       38.44       32.19      2.39 o 
   8   0   2       21.84       16.21      1.43 o 
  10   0   2        7.04        6.51      1.25 o 
 -11   1   2        1.39        1.75      0.34 o 
 -10   1   2        0.20        0.52      0.29 o 
  -9   1   2       28.96       31.72      1.33 o 
  -8   1   2      420.99      420.84     13.29 o 
  -7   1   2       18.07       15.05      0.90 o 
  -6   1   2       79.28       71.38      2.82 o 
  -5   1   2       23.55       28.48      1.91 o 
  -4   1   2     1949.12     1707.32     50.94 o 
  -3   1   2     3134.90     2556.11     99.06 o 
  -2   1   2      319.89      383.91     18.27 o 
  -1   1   2       76.33       85.37      5.00 o 
   0   1   2    10834.05    10884.18   1323.58 o 
   1   1   2      142.62      163.51     15.94 o 
   2   1   2        5.14        8.16      0.30 o 
   3   1   2      250.29      241.88      8.95 o 
   4   1   2       87.91       77.83      1.98 o 
   5   1   2        1.03        1.18      0.20 o 
   6   1   2        3.66        6.98      0.39 o 
   7   1   2        9.82       12.10      0.65 o 
   8   1   2       12.82       11.67      0.68 o 
   9   1   2        8.10        8.58      0.84 o 
  10   1   2        7.11        7.44      0.97 o 
 -11   2   2        0.30        1.28      0.33 o 
 -10   2   2       41.18       42.33      1.56 o 
  -9   2   2       32.36       32.58      1.92 o 
  -8   2   2      168.07      168.51      8.39 o 
  -7   2   2      194.17      179.11      8.13 o 
  -6   2   2       19.26       17.64      1.34 o 
  -5   2   2      859.41      838.88     27.06 o 
  -4   2   2      108.28      131.17      6.53 o 
  -3   2   2       59.07       78.85      4.03 o 
  -2   2   2        3.68        5.84      0.20 o 
  -1   2   2      109.17      142.71      5.18 o 
   0   2   2     1981.06     2314.59    176.17 o 
   1   2   2       17.81       18.15      2.22 o 
   2   2   2     1167.02     1350.86    113.90 o 
   3   2   2        2.33        4.34      0.22 o 
   4   2   2      240.21      218.00      9.35 o 
   5   2   2      249.72      271.22      7.33 o 
   6   2   2        6.44        6.81      0.53 o 
   7   2   2        0.11       -0.01      0.18 o 
   8   2   2       14.29       15.63      0.81 o 
   9   2   2       13.44       11.44      0.70 o 
  10   2   2       19.43       18.96      1.24 o 
 -11   3   2        1.84        2.81      0.56 o 
 -10   3   2       54.98       53.23      1.89 o 
  -9   3   2        0.18        1.12      0.20 o 
  -8   3   2       16.11       19.09      0.81 o 
  -7   3   2        0.04        0.27      0.13 o 
  -6   3   2       10.41       12.47      0.76 o 
  -5   3   2       58.69       53.77      4.33 o 
  -4   3   2      197.80      204.33     12.72 o 
  -3   3   2        1.23        1.77      0.19 o 
  -2   3   2      450.77      475.31     21.85 o 
  -1   3   2      858.08      987.64     16.68 o 
   0   3   2      297.49      350.39     29.16 o 
   1   3   2       33.60       46.85      4.20 o 
   2   3   2       16.40       14.09      1.59 o 
   3   3   2       16.98       15.85      0.80 o 
   4   3   2       84.86       74.06      5.58 o 
   5   3   2        9.82       10.83      1.15 o 
   6   3   2      337.61      341.25     21.88 o 
   7   3   2        6.58        6.90      0.60 o 
   8   3   2        1.55        1.49      0.33 o 
   9   3   2       58.13       55.50      3.31 o 
  10   3   2        6.58        7.27      0.75 o 
 -11   4   2        0.35        0.67      0.37 o 
 -10   4   2        0.19        0.91      0.33 o 
  -9   4   2        0.96        1.76      0.31 o 
  -8   4   2        1.80        2.74      0.32 o 
  -7   4   2       10.99        9.09      0.88 o 
  -6   4   2       19.42       19.92      1.09 o 
  -5   4   2      133.45      129.65     10.86 o 
  -4   4   2       32.99       23.80      1.45 o 
  -3   4   2       13.90       13.75      0.87 o 
  -2   4   2       50.66       60.38      1.12 o 
  -1   4   2        9.29       11.93      0.46 o 
   0   4   2      299.48      313.52     15.42 o 
   1   4   2       14.47       17.63      2.19 o 
   2   4   2       41.61       41.79      4.13 o 
   3   4   2       49.73       42.99      4.16 o 
   4   4   2      239.58      264.52     37.82 o 
   5   4   2       12.96       13.33      0.93 o 
   6   4   2        2.20        2.57      0.41 o 
   7   4   2       76.43       71.03      5.11 o 
   8   4   2       41.53       34.20      2.05 o 
   9   4   2        0.24        0.71      0.20 o 
 -10   5   2       12.96       11.28      0.88 o 
  -9   5   2       14.61       13.83      0.76 o 
  -8   5   2        1.60        1.60      0.36 o 
  -7   5   2        1.30        1.86      0.27 o 
  -6   5   2       38.69       41.02      3.52 o 
  -5   5   2        2.26        2.12      0.28 o 
  -4   5   2       36.78       36.46      1.18 o 
  -3   5   2       95.05      104.34      5.04 o 
  -2   5   2       73.38       70.11      1.24 o 
  -1   5   2      654.49      742.74      5.18 o 
   0   5   2       24.60       34.14      1.19 o 
   1   5   2       44.09       40.12      4.65 o 
   2   5   2        1.11        1.93      0.39 o 
   3   5   2       32.77       38.74      6.51 o 
   4   5   2      161.44      163.93     21.33 o 
   5   5   2       61.93       63.89      5.83 o 
   6   5   2       75.08       78.69     11.60 o 
   7   5   2        2.72        3.35      0.66 o 
   8   5   2        5.64        6.86      0.69 o 
   9   5   2        1.88        2.88      0.59 o 
 -10   6   2        0.97        1.09      0.57 o 
  -9   6   2        7.62        9.15      0.72 o 
  -8   6   2       55.64       53.47      6.35 o 
  -7   6   2       47.36       46.96      4.09 o 
  -6   6   2       27.68       28.69      2.83 o 
  -5   6   2       60.58       55.02      2.75 o 
  -4   6   2      423.03      421.84     30.18 o 
  -3   6   2       36.96       36.48      1.71 o 
  -2   6   2      220.01      224.03      9.54 o 
  -1   6   2      124.06      119.86      8.67 o 
   0   6   2       59.23       56.12      1.58 o 
   1   6   2      127.39      126.85     10.30 o 
   2   6   2      135.19      130.96     15.07 o 
   3   6   2        0.08        0.25      0.28 o 
   4   6   2      175.57      172.02     21.77 o 
   5   6   2        6.62        8.81      0.82 o 
   6   6   2       10.07        9.95      1.46 o 
   7   6   2        0.40        0.75      0.29 o 
   8   6   2       14.08       14.49      1.73 o 
  -9   7   2        2.21        2.18      0.62 o 
  -8   7   2        1.74        2.31      0.49 o 
  -7   7   2        0.24        0.29      0.21 o 
  -6   7   2       19.61       21.41      1.55 o 
  -5   7   2        6.59        6.98      0.64 o 
  -4   7   2      135.86      129.82      5.31 o 
  -3   7   2       17.02       15.93      1.12 o 
  -2   7   2        0.61        0.98      0.36 o 
  -1   7   2       81.50       82.90      2.06 o 
   0   7   2       49.89       51.40      1.65 o 
   1   7   2       71.66       78.17      3.86 o 
   2   7   2       53.30       46.21      3.67 o 
   3   7   2       22.52       21.37      2.02 o 
   4   7   2        2.70        3.19      0.60 o 
   5   7   2        0.01        0.15      0.42 o 
   6   7   2        1.96        2.24      0.48 o 
   7   7   2        0.99        0.86      0.28 o 
   8   7   2        4.94        7.19      0.96 o 
  -8   8   2       13.04       14.33      2.08 o 
  -7   8   2        1.29        1.67      0.57 o 
  -6   8   2        0.02        0.54      0.22 o 
  -5   8   2        1.99        3.31      0.56 o 
  -4   8   2       52.85       50.78      2.09 o 
  -3   8   2       27.52       25.26      0.97 o 
  -2   8   2       12.96       12.14      0.89 o 
  -1   8   2        3.16        2.82      0.57 o 
   0   8   2        0.00       -0.01      0.29 o 
   1   8   2       21.49       24.88      1.27 o 
   2   8   2        0.02        0.94      0.37 o 
   3   8   2        2.89        4.58      1.06 o 
   4   8   2       24.91       23.35      4.75 o 
   5   8   2        1.28        2.38      0.55 o 
   6   8   2        2.26        4.46      1.86 o 
   7   8   2        0.02        0.69      0.31 o 
  -7   9   2       11.76       11.80      0.93 o 
  -6   9   2        0.33        0.79      0.33 o 
  -5   9   2        0.09        0.49      0.29 o 
  -4   9   2        0.77        1.10      0.49 o 
  -3   9   2        0.06        0.08      0.46 o 
  -2   9   2        0.11        0.64      0.29 o 
  -1   9   2        0.36        0.69      0.30 o 
   0   9   2       60.90       54.93      1.95 o 
   1   9   2        0.20        0.98      0.35 o 
   2   9   2        3.92        4.72      0.90 o 
   3   9   2        8.28        7.50      0.96 o 
   4   9   2        1.71        1.99      0.45 o 
   5   9   2        0.66        1.16      0.36 o 
  -5  10   2        0.97        1.73      0.42 o 
  -4  10   2        0.16        0.48      0.24 o 
  -3  10   2        0.42        1.24      0.37 o 
  -2  10   2        0.04        0.77      0.43 o 
  -1  10   2        4.71        6.02      0.97 o 
   0  10   2        0.03        1.20      0.32 o 
   1  10   2        0.64        1.64      0.39 o 
   2  10   2       15.34       13.79      1.92 o 
   3  10   2        3.98        3.90      0.65 o 
   4  10   2        0.54        1.07      0.36 o 
  -1  11   2        1.39        2.22      0.47 o 
   0  11   2        2.51        2.37      0.50 o 
 -11   0   3       49.83       55.75      2.83 o 
  -9   0   3       52.63       47.34      2.34 o 
  -7   0   3        9.12       10.12      0.61 o 
  -5   0   3      180.94      212.54     17.48 o 
  -3   0   3     3325.94     3056.05    343.10 o 
  -1   0   3     4997.17     4237.63    480.23 o 
   1   0   3       18.57       16.78      1.17 o 
   3   0   3      475.50      506.91     17.54 o 
   5   0   3       59.23       61.13      2.78 o 
   7   0   3       95.71       76.90      3.06 o 
   9   0   3       62.08       57.22      2.99 o 
 -12   1   3        0.01        0.69      0.27 o 
 -11   1   3        3.79        6.62      0.79 o 
 -10   1   3       57.82       56.77      2.09 o 
  -9   1   3       13.67       13.80      0.71 o 
  -8   1   3      354.86      366.41     14.16 o 
  -7   1   3       16.18       15.62      1.07 o 
  -6   1   3       29.42       29.37      2.49 o 
  -5   1   3      282.51      307.21     23.47 o 
  -4   1   3     1278.75     1096.00     37.50 o 
  -3   1   3      345.36      345.30     22.85 o 
  -2   1   3      523.03      590.40     28.60 o 
  -1   1   3      151.44      187.04     11.76 o 
   0   1   3     1211.16     1318.01     91.24 o 
   1   1   3     2517.31     2687.52    132.18 o 
   2   1   3      233.15      241.02     15.37 o 
   3   1   3      124.06      137.85      6.38 o 
   4   1   3        0.02        0.23      0.10 o 
   5   1   3      112.06      129.07      2.72 o 
   6   1   3       49.34       44.19      1.84 o 
   7   1   3       32.53       32.13      1.09 o 
   8   1   3       46.39       42.11      1.81 o 
   9   1   3        8.38        8.54      1.00 o 
  10   1   3        0.40        0.57      0.32 o 
 -11   2   3        0.72        1.28      0.33 o 
 -10   2   3      115.76      107.73      2.67 o 
  -9   2   3       16.80       16.17      0.76 o 
  -8   2   3       26.25       28.35      2.16 o 
  -7   2   3       84.48       78.05      6.16 o 
  -6   2   3       40.25       45.55      1.35 o 
  -5   2   3        6.72        3.40      0.22 o 
  -4   2   3        5.27        7.21      0.45 o 
  -3   2   3      102.02      116.71      6.06 o 
  -2   2   3      346.68      342.70     16.61 o 
  -1   2   3      283.15      324.59     18.01 o 
   0   2   3      507.61      572.52     46.65 o 
   1   2   3        2.95        2.64      0.68 o 
   2   2   3      180.32      209.11     28.39 o 
   3   2   3        8.78        7.50      0.92 o 
   4   2   3       45.28       43.87      5.08 o 
   5   2   3       13.42       13.00      0.63 o 
   6   2   3       46.32       43.26      1.26 o 
   7   2   3       16.70       17.18      0.82 o 
   8   2   3        3.24        4.51      0.54 o 
   9   2   3       32.39       32.92      3.43 o 
 -11   3   3        2.41        3.58      0.77 o 
 -10   3   3       25.96       27.90      1.35 o 
  -9   3   3       90.94       88.27      1.83 o 
  -8   3   3      151.46      152.89     10.17 o 
  -7   3   3       22.44       24.32      1.78 o 
  -6   3   3        3.63        2.73      0.29 o 
  -5   3   3      359.76      449.72     29.11 o 
  -4   3   3      118.21      125.12      7.39 o 
  -3   3   3      879.79      912.66     50.31 o 
  -2   3   3       16.30       16.05      0.76 o 
  -1   3   3       15.52       20.36      0.85 o 
   0   3   3      840.77      971.24     49.30 o 
   1   3   3      330.20      395.31     52.48 o 
   2   3   3       98.51      106.08     14.95 o 
   3   3   3       15.95       19.00      2.74 o 
   4   3   3      187.37      202.58     29.92 o 
   5   3   3        9.69        9.58      0.91 o 
   6   3   3       52.43       52.63      3.87 o 
   7   3   3        1.20        2.14      0.39 o 
   8   3   3       22.27       23.49      1.62 o 
   9   3   3        4.46        6.20      0.66 o 
 -11   4   3        0.00        0.59      0.39 o 
 -10   4   3        8.82        8.62      1.04 o 
  -9   4   3      239.04      233.48      5.45 o 
  -8   4   3       29.64       27.42      1.53 o 
  -7   4   3       55.13       51.65      2.69 o 
  -6   4   3       80.12       72.04      5.48 o 
  -5   4   3        0.12        0.71      0.17 o 
  -4   4   3        0.07        0.38      0.12 o 
  -3   4   3        7.25        6.88      0.33 o 
  -2   4   3      242.37      258.70      2.12 o 
  -1   4   3      579.87      695.90     15.03 o 
   0   4   3      277.23      302.34     28.16 o 
   1   4   3     1146.40     1314.02    166.87 o 
   2   4   3      407.40      439.95     54.20 o 
   3   4   3       42.11       42.20      3.00 o 
   4   4   3       51.20       45.15      4.49 o 
   5   4   3       29.73       22.86      1.61 o 
   6   4   3        0.03        0.34      0.34 o 
   7   4   3       12.88       11.30      1.23 o 
   8   4   3        1.24        1.07      0.45 o 
   9   4   3        6.73        5.89      1.25 o 
 -10   5   3        0.55        1.58      0.45 o 
  -9   5   3        9.60        9.21      0.78 o 
  -8   5   3        3.37        2.78      0.34 o 
  -7   5   3        5.20        7.62      0.51 o 
  -6   5   3        5.42        5.17      0.42 o 
  -5   5   3      211.18      199.48     10.23 o 
  -4   5   3       33.92       31.00      1.27 o 
  -3   5   3       15.92       14.56      0.55 o 
  -2   5   3        0.00        0.18      0.13 o 
  -1   5   3      144.77      158.28      4.40 o 
   0   5   3        6.75        7.72      0.60 o 
   1   5   3      433.03      474.80     50.60 o 
   2   5   3        0.53        0.54      0.28 o 
   3   5   3       33.24       31.24      3.62 o 
   4   5   3       35.97       32.36      3.92 o 
   5   5   3        0.15        0.03      0.38 o 
   6   5   3        1.50        1.38      0.40 o 
   7   5   3        1.01        1.39      0.85 o 
   8   5   3        2.03        2.69      0.85 o 
 -10   6   3        0.31        1.65      0.52 o 
  -9   6   3        0.04        0.95      0.48 o 
  -8   6   3        3.71        5.05      0.56 o 
  -7   6   3        1.76        2.65      0.35 o 
  -6   6   3       54.96       56.25      3.79 o 
  -5   6   3        0.32        0.74      0.20 o 
  -4   6   3        1.63        2.38      0.31 o 
  -3   6   3      344.18      327.46     12.65 o 
  -2   6   3       10.04        9.80      0.58 o 
  -1   6   3       21.96       19.96      0.96 o 
   0   6   3      120.81      121.48      8.09 o 
   1   6   3        0.04        0.14      0.26 o 
   2   6   3       75.02       71.18      8.65 o 
   3   6   3       11.03       10.67      1.06 o 
   4   6   3       39.31       35.57      3.56 o 
   5   6   3        4.12        3.82      0.63 o 
   6   6   3        5.33        5.80      0.79 o 
   7   6   3       21.43       20.48      2.17 o 
   8   6   3        0.89        1.29      0.35 o 
  -9   7   3        4.46        6.32      1.23 o 
  -8   7   3        0.73        1.62      0.41 o 
  -7   7   3        0.23        1.05      0.42 o 
  -6   7   3        0.01        0.29      0.19 o 
  -5   7   3       48.30       48.50      2.05 o 
  -4   7   3        0.33        0.64      0.21 o 
  -3   7   3        7.44        8.48      0.62 o 
  -2   7   3        6.10        6.48      1.05 o 
  -1   7   3       23.64       20.84      1.07 o 
   0   7   3      151.57      140.46     12.21 o 
   1   7   3       76.39       69.91      3.57 o 
   2   7   3       12.88       14.59      0.96 o 
   3   7   3        7.06        7.56      0.85 o 
   4   7   3       62.56       56.87      4.97 o 
   5   7   3        5.48        5.66      0.79 o 
   6   7   3        0.05        0.30      0.26 o 
   7   7   3        4.15        5.73      0.85 o 
  -8   8   3        3.55        4.36      1.14 o 
  -7   8   3        5.38        6.45      0.66 o 
  -6   8   3       27.90       28.63      1.12 o 
  -5   8   3        0.15        0.67      0.29 o 
  -4   8   3       51.48       49.02      3.78 o 
  -3   8   3       22.52       20.90      1.71 o 
  -2   8   3       52.57       49.17      2.84 o 
  -1   8   3        1.44        1.97      0.52 o 
   0   8   3        0.10        0.70      0.31 o 
   1   8   3       13.19        9.99      0.87 o 
   2   8   3       71.79       60.82      5.75 o 
   3   8   3       70.84       66.65     11.44 o 
   4   8   3       28.65       26.66      1.99 o 
   5   8   3       14.56       15.31      2.40 o 
   6   8   3        6.13        7.54      0.95 o 
  -7   9   3        7.15        8.33      0.69 o 
  -6   9   3        3.47        4.69      0.69 o 
  -5   9   3        9.17        9.99      1.27 o 
  -4   9   3        0.11        0.77      0.30 o 
  -3   9   3        7.16        7.24      0.61 o 
  -2   9   3        3.53        4.32      0.68 o 
  -1   9   3        8.92        8.78      0.83 o 
   0   9   3        0.02        2.00      1.34 o 
   1   9   3        2.98        4.16      0.67 o 
   2   9   3        2.36        2.36      0.48 o 
   3   9   3       11.84       10.59      0.94 o 
   4   9   3        9.07        9.80      1.08 o 
   5   9   3        3.35        2.98      0.51 o 
  -5  10   3        1.70        2.41      0.45 o 
  -4  10   3        5.78        5.88      0.83 o 
  -3  10   3        0.60        2.45      1.40 o 
  -2  10   3        0.42        0.80      0.27 o 
  -1  10   3        0.82        2.13      0.67 o 
   0  10   3        4.08        5.59      0.78 o 
   1  10   3        0.55        0.90      0.25 o 
   2  10   3        0.00        0.57      0.33 o 
   3  10   3        0.52        0.94      0.32 o 
 -12   0   4       39.47       46.42      2.72 o 
 -10   0   4        0.00        1.10      0.45 o 
  -8   0   4      317.54      299.34      5.64 o 
  -6   0   4      196.23      220.71     25.83 o 
  -4   0   4      718.60      912.53    142.52 o 
  -2   0   4       36.06       33.17      1.15 o 
   0   0   4     1862.30     1709.15    251.71 o 
   2   0   4       23.88       24.75      3.22 o 
   4   0   4       93.65       85.49      2.71 o 
   6   0   4       11.00       10.59      1.12 o 
   8   0   4        1.79        1.55      0.58 o 
 -12   1   4       14.80       17.70      1.09 o 
 -11   1   4       14.14       12.19      0.90 o 
 -10   1   4      111.49      104.63      2.81 o 
  -9   1   4       63.11       57.67      1.86 o 
  -8   1   4      629.12      595.15     13.27 o 
  -7   1   4        1.51        2.40      0.26 o 
  -6   1   4       77.18       90.03      7.84 o 
  -5   1   4      325.00      372.67     32.65 o 
  -4   1   4      223.32      247.32     20.08 o 
  -3   1   4      221.93      243.34     10.87 o 
  -2   1   4      203.19      205.67     14.83 o 
  -1   1   4      523.92      483.23     12.98 o 
   0   1   4       77.36       80.16      5.11 o 
   1   1   4      170.12      176.39     18.26 o 
   2   1   4        9.43        9.41      0.83 o 
   3   1   4      108.98       93.59      4.57 o 
   4   1   4       43.02       41.38      1.34 o 
   5   1   4      104.32       98.81      2.25 o 
   6   1   4       54.45       53.97      1.79 o 
   7   1   4        5.11        5.30      0.75 o 
   8   1   4        8.89        9.39      1.01 o 
   9   1   4        6.69        6.44      0.90 o 
 -12   2   4        0.02        0.77      0.25 o 
 -11   2   4        0.78        2.82      0.89 o 
 -10   2   4        1.51        2.07      0.50 o 
  -9   2   4       39.45       41.70      1.60 o 
  -8   2   4      138.83      123.63      6.94 o 
  -7   2   4       86.88       85.66      6.54 o 
  -6   2   4       19.13       17.75      1.41 o 
  -5   2   4       87.73       98.17      6.00 o 
  -4   2   4      458.98      469.25     23.26 o 
  -3   2   4       32.44       24.73      1.37 o 
  -2   2   4       19.31       19.56      1.07 o 
  -1   2   4      363.05      445.85     32.35 o 
   0   2   4      427.77      406.43     25.73 o 
   1   2   4      103.87      108.94      8.96 o 
   2   2   4      209.61      217.92     16.79 o 
   3   2   4        2.92        3.26      0.51 o 
   4   2   4      129.26      123.52     11.85 o 
   5   2   4        9.33       10.38      0.76 o 
   6   2   4        0.05        0.46      0.35 o 
   7   2   4        5.57        6.02      0.82 o 
   8   2   4       18.63       19.01      1.73 o 
   9   2   4       27.46       26.48      6.37 o 
 -11   3   4        3.26        4.25      1.34 o 
 -10   3   4       30.27       26.79      1.35 o 
  -9   3   4        0.70        0.86      0.30 o 
  -8   3   4       38.76       36.57      1.43 o 
  -7   3   4       71.46       74.93      5.06 o 
  -6   3   4        2.65        2.32      0.22 o 
  -5   3   4       89.65       96.66      5.50 o 
  -4   3   4      451.13      501.88     22.56 o 
  -3   3   4        3.71        3.00      0.21 o 
  -2   3   4     1323.89     1391.13     60.95 o 
  -1   3   4      184.65      207.65     13.90 o 
   0   3   4       85.40       73.77      5.16 o 
   1   3   4        5.33        5.53      0.57 o 
   2   3   4       89.91       78.85      2.41 o 
   3   3   4       84.81       72.72     11.20 o 
   4   3   4       54.90       59.50     10.55 o 
   5   3   4       20.17       19.81      3.98 o 
   6   3   4       17.93       19.20      2.55 o 
   7   3   4       23.39       23.21      2.36 o 
   8   3   4       53.99       52.53      5.50 o 
   9   3   4        0.13        0.69      0.38 o 
 -11   4   4        2.90        3.58      0.82 o 
 -10   4   4        0.69        1.96      0.40 o 
  -9   4   4        3.10        4.41      0.85 o 
  -8   4   4       24.05       20.37      1.41 o 
  -7   4   4       49.76       52.07      3.65 o 
  -6   4   4        9.89       13.50      1.03 o 
  -5   4   4       14.31       16.27      1.71 o 
  -4   4   4       30.33       26.20      1.13 o 
  -3   4   4      135.18      132.75      4.13 o 
  -2   4   4       14.97       15.96      0.48 o 
  -1   4   4       27.62       31.82      1.32 o 
   0   4   4        6.24        5.17      0.44 o 
   1   4   4      167.80      186.66     25.76 o 
   2   4   4        1.82        1.08      0.33 o 
   3   4   4        5.91        7.37      1.11 o 
   4   4   4      233.53      226.21     25.63 o 
   5   4   4        0.00        0.16      0.26 o 
   6   4   4      103.27       88.61      3.45 o 
   7   4   4        8.89        5.57      1.09 o 
   8   4   4        1.39        1.13      0.52 o 
 -10   5   4        0.79        0.92      0.56 o 
  -9   5   4        7.54        9.89      0.79 o 
  -8   5   4        0.13        0.35      0.27 o 
  -7   5   4       54.01       49.33      1.30 o 
  -6   5   4       96.33       91.98      6.37 o 
  -5   5   4        8.85        9.79      0.66 o 
  -4   5   4      200.52      203.79      8.84 o 
  -3   5   4       28.12       25.97      1.49 o 
  -2   5   4      128.18      143.15      1.73 o 
  -1   5   4      142.13      167.56      5.24 o 
   0   5   4      169.58      173.77     23.16 o 
   1   5   4        0.35        0.86      0.32 o 
   2   5   4       10.37        8.59      0.67 o 
   3   5   4        7.51        7.46      0.83 o 
   4   5   4      335.40      337.64     45.07 o 
   5   5   4        7.23        8.91      0.93 o 
   6   5   4        1.09        1.60      0.39 o 
   7   5   4        5.20        6.26      0.83 o 
   8   5   4        4.01        4.21      0.95 o 
 -10   6   4        0.36        0.80      0.48 o 
  -9   6   4       53.09       48.59      2.78 o 
  -8   6   4       22.32       19.98      1.11 o 
  -7   6   4       10.48       11.29      0.66 o 
  -6   6   4      104.80      104.14      5.68 o 
  -5   6   4       12.31       13.50      0.94 o 
  -4   6   4       92.96       92.76      2.34 o 
  -3   6   4        0.43        0.67      0.19 o 
  -2   6   4       46.96       43.42      1.05 o 
  -1   6   4      200.91      200.36     15.16 o 
   0   6   4        2.35        4.04      0.58 o 
   1   6   4        1.27        0.92      0.31 o 
   2   6   4      157.89      149.01     13.74 o 
   3   6   4       25.13       24.61      3.35 o 
   4   6   4        1.45        2.26      0.51 o 
   5   6   4       10.47        9.28      0.87 o 
   6   6   4       20.56       17.60      1.58 o 
   7   6   4        0.00        0.98      0.30 o 
  -9   7   4        0.44        1.84      0.56 o 
  -8   7   4       31.15       33.45      2.23 o 
  -7   7   4       25.81       25.27      1.01 o 
  -6   7   4        0.33        0.69      0.20 o 
  -5   7   4       26.01       22.85      0.79 o 
  -4   7   4      146.91      143.97      3.48 o 
  -3   7   4        7.29        7.53      0.62 o 
  -2   7   4        6.75        7.32      0.75 o 
  -1   7   4        0.13        0.28      0.26 o 
   0   7   4       19.12       15.38      1.15 o 
   1   7   4       43.14       40.26      2.35 o 
   2   7   4        8.98        9.59      0.81 o 
   3   7   4        3.21        3.20      0.58 o 
   4   7   4        6.76        7.03      0.88 o 
   5   7   4       13.64       11.49      0.92 o 
   6   7   4        0.49        0.86      0.33 o 
  -8   8   4        8.96        9.71      1.52 o 
  -7   8   4        4.46        5.39      0.74 o 
  -6   8   4        1.71        2.07      0.35 o 
  -5   8   4        0.55        1.48      0.24 o 
  -4   8   4       41.81       40.51      1.95 o 
  -3   8   4       10.28       10.56      1.22 o 
  -2   8   4       13.37       13.35      0.91 o 
  -1   8   4        0.10        0.10      0.50 o 
   0   8   4        0.66        0.63      0.25 o 
   1   8   4       14.51       13.15      0.94 o 
   2   8   4        2.77        3.10      0.57 o 
   3   8   4       27.13       23.12      1.78 o 
   4   8   4        4.66        5.57      0.77 o 
   5   8   4        0.43        0.85      0.36 o 
  -7   9   4        0.44        0.58      0.32 o 
  -6   9   4        6.44        7.88      0.67 o 
  -5   9   4       13.36       12.64      0.90 o 
  -4   9   4       10.94       12.25      1.16 o 
  -3   9   4        4.33        5.64      0.62 o 
  -2   9   4        1.49        3.81      0.61 o 
  -1   9   4        0.09        0.54      0.27 o 
   0   9   4        4.76        5.37      0.78 o 
   1   9   4       13.26       14.59      1.01 o 
   2   9   4        0.06       -0.24      0.21 o 
   3   9   4        0.37        1.39      0.40 o 
   4   9   4        1.40        0.86      0.32 o 
  -5  10   4        5.36        5.92      1.19 o 
  -4  10   4        0.30        1.01      0.31 o 
  -3  10   4        0.42        0.99      0.25 o 
  -2  10   4        0.07        0.80      0.37 o 
  -1  10   4        0.01        0.62      0.28 o 
   0  10   4        8.43        7.93      1.23 o 
   1  10   4        3.56        2.77      0.96 o 
   2  10   4       11.40        9.05      1.03 o 
 -11   0   5        0.37        0.19      0.31 o 
  -9   0   5       34.75       34.22      2.05 o 
  -7   0   5      321.22      269.72      5.12 o 
  -5   0   5       73.04       81.64      2.43 o 
  -3   0   5        2.84        4.43      0.61 o 
  -1   0   5     1490.42     1600.33    207.05 o 
   1   0   5      439.14      411.65     36.62 o 
   3   0   5       11.74       10.14      0.67 o 
   5   0   5       24.19       19.88      1.52 o 
   7   0   5        0.01        0.37      0.36 o 
 -12   1   5        0.61        1.61      0.38 o 
 -11   1   5        0.59        0.97      0.26 o 
 -10   1   5       25.19       24.77      1.29 o 
  -9   1   5       28.50       27.12      1.31 o 
  -8   1   5       18.90       20.88      1.10 o 
  -7   1   5      183.54      170.33      2.88 o 
  -6   1   5       14.60       12.12      0.75 o 
  -5   1   5       62.76       82.16      4.92 o 
  -4   1   5      290.09      271.86      2.97 o 
  -3   1   5      414.84      435.22     28.28 o 
  -2   1   5      394.46      480.75     39.52 o 
  -1   1   5      404.39      420.25     28.49 o 
   0   1   5      345.57      367.18     22.81 o 
   1   1   5      242.98      253.50     12.77 o 
   2   1   5       90.08       92.30      5.65 o 
   3   1   5       62.10       52.10      1.73 o 
   4   1   5        0.80        1.04      0.55 o 
   5   1   5       82.81       77.81      3.84 o 
   6   1   5        4.24        4.88      0.72 o 
   7   1   5        0.52        0.81      0.33 o 
   8   1   5        4.40        4.29      0.64 o 
 -12   2   5        8.48       11.76      1.49 o 
 -11   2   5        6.39        9.42      0.78 o 
 -10   2   5       53.88       51.64      1.89 o 
  -9   2   5       27.94       29.32      1.36 o 
  -8   2   5       33.15       30.10      1.32 o 
  -7   2   5       29.78       30.24      0.91 o 
  -6   2   5       43.69       42.32      1.03 o 
  -5   2   5      210.39      210.58      8.51 o 
  -4   2   5      341.93      351.86     17.78 o 
  -3   2   5        4.47        3.34      0.25 o 
  -2   2   5       32.70       37.12      2.35 o 
  -1   2   5      316.38      345.87     25.44 o 
   0   2   5      790.13      837.71      9.35 o 
   1   2   5      948.96      993.29     63.83 o 
   2   2   5       13.94       13.63      2.57 o 
   3   2   5        5.78        6.60      1.05 o 
   4   2   5      116.65      113.30      9.62 o 
   5   2   5        0.26        1.12      0.33 o 
   6   2   5       47.80       44.71      4.10 o 
   7   2   5        1.29        2.32      0.45 o 
   8   2   5        0.16        0.67      0.26 o 
 -11   3   5        4.71        4.96      0.73 o 
 -10   3   5       42.30       40.95      1.92 o 
  -9   3   5       55.78       46.40      1.74 o 
  -8   3   5        0.24        1.27      0.37 o 
  -7   3   5       29.64       23.60      1.15 o 
  -6   3   5       56.33       56.71      1.23 o 
  -5   3   5        1.59        1.55      0.17 o 
  -4   3   5        8.12        9.95      0.53 o 
  -3   3   5       41.75       37.72      1.55 o 
  -2   3   5        0.47        0.70      0.15 o 
  -1   3   5      391.06      423.33     23.33 o 
   0   3   5       28.10       25.31      1.56 o 
   1   3   5       10.65       12.46      2.19 o 
   2   3   5      259.09      243.49      4.47 o 
   3   3   5      191.85      212.94     28.89 o 
   4   3   5       94.02       92.37     12.25 o 
   5   3   5        4.06        4.65      0.68 o 
   6   3   5        4.59        4.75      0.77 o 
   7   3   5        0.11        0.97      0.58 o 
   8   3   5        6.60        7.44      0.97 o 
 -11   4   5        0.93        1.04      0.32 o 
 -10   4   5        0.12        0.22      0.24 o 
  -9   4   5       85.89       80.89      4.96 o 
  -8   4   5      104.21       89.80      2.34 o 
  -7   4   5       19.20       18.08      1.32 o 
  -6   4   5        0.75        1.26      0.26 o 
  -5   4   5        0.48        0.45      0.14 o 
  -4   4   5       21.85       24.24      0.75 o 
  -3   4   5       17.15       21.00      1.32 o 
  -2   4   5        7.98        7.38      0.38 o 
  -1   4   5      150.19      171.73      9.82 o 
   0   4   5       23.07       22.09      3.54 o 
   1   4   5       87.77       96.17     12.15 o 
   2   4   5       42.10       42.38      3.59 o 
   3   4   5        0.01        0.65      0.48 o 
   4   4   5        0.00        0.39      0.53 o 
   5   4   5        9.09        8.37      0.89 o 
   6   4   5       40.14       30.99      2.10 o 
   7   4   5        3.02        3.42      0.82 o 
   8   4   5        4.00        3.48      0.94 o 
 -10   5   5        0.74        0.77      0.82 o 
  -9   5   5       57.73       56.90      4.26 o 
  -8   5   5       21.04       21.78      1.17 o 
  -7   5   5      118.98      109.39      7.03 o 
  -6   5   5      104.64       96.13      2.60 o 
  -5   5   5        2.74        2.30      0.28 o 
  -4   5   5        0.35        0.85      0.18 o 
  -3   5   5       10.11        9.71      0.43 o 
  -2   5   5       16.54       16.36      0.60 o 
  -1   5   5        5.06        6.08      0.59 o 
   0   5   5       57.34       54.14      7.11 o 
   1   5   5       14.88       14.60      1.30 o 
   2   5   5        0.03        0.26      0.24 o 
   3   5   5        0.01        0.33      0.26 o 
   4   5   5       42.59       41.90      4.44 o 
   5   5   5        6.05        7.00      0.83 o 
   6   5   5        0.26        0.88      0.27 o 
   7   5   5        2.05        2.04      0.49 o 
 -10   6   5        0.47        1.98      0.76 o 
  -9   6   5       20.53       19.71      1.18 o 
  -8   6   5        0.33        0.85      0.29 o 
  -7   6   5       25.45       24.31      1.22 o 
  -6   6   5        2.35        2.58      0.41 o 
  -5   6   5        9.79       10.19      0.66 o 
  -4   6   5      176.05      175.49      6.52 o 
  -3   6   5       85.76       85.64      3.10 o 
  -2   6   5        0.98        1.56      0.35 o 
  -1   6   5       81.01       79.01      5.76 o 
   0   6   5        2.39        3.06      0.52 o 
   1   6   5       65.88       58.64      6.96 o 
   2   6   5        0.14        0.63      0.32 o 
   3   6   5       12.82       13.01      0.92 o 
   4   6   5       19.12       18.98      1.96 o 
   5   6   5        4.80        6.07      0.81 o 
   6   6   5        0.87        1.15      0.34 o 
  -9   7   5        0.28        1.95      0.71 o 
  -8   7   5        0.50        0.34      0.24 o 
  -7   7   5        7.44        8.43      0.76 o 
  -6   7   5       54.47       51.75      2.09 o 
  -5   7   5        0.35        0.77      0.18 o 
  -4   7   5       54.43       55.01      3.86 o 
  -3   7   5       54.22       50.31      2.70 o 
  -2   7   5        3.53        5.39      0.66 o 
  -1   7   5        4.75        4.96      0.66 o 
   0   7   5       31.90       30.05      1.32 o 
   1   7   5       11.16       10.90      0.83 o 
   2   7   5        8.98        6.70      0.94 o 
   3   7   5       11.57       12.70      2.70 o 
   4   7   5        9.33        9.15      0.99 o 
   5   7   5        7.31        8.59      1.00 o 
   6   7   5        0.64        1.00      0.31 o 
  -8   8   5       16.65       18.48      1.71 o 
  -7   8   5        0.16        0.56      0.37 o 
  -6   8   5       21.15       20.10      2.02 o 
  -5   8   5       36.57       32.73      1.58 o 
  -4   8   5        2.07        3.07      0.41 o 
  -3   8   5        1.87        3.04      0.44 o 
  -2   8   5        5.34        5.86      0.73 o 
  -1   8   5       17.39       14.97      0.96 o 
   0   8   5        1.79        1.23      0.37 o 
   1   8   5        8.89        7.33      0.87 o 
   2   8   5       20.41       19.02      1.29 o 
   3   8   5        7.55        8.04      0.95 o 
   4   8   5        0.86        1.02      0.33 o 
   5   8   5        0.96        1.49      0.67 o 
  -5   9   5        6.93        7.94      0.76 o 
  -4   9   5       13.44       11.53      0.69 o 
  -3   9   5       13.98       13.34      0.74 o 
  -2   9   5        0.08        0.26      0.53 o 
  -1   9   5        4.09        5.03      0.71 o 
   0   9   5       18.95       18.69      1.14 o 
   1   9   5        5.76        5.20      0.72 o 
   2   9   5        6.41        5.99      0.82 o 
   3   9   5        0.11        0.64      0.33 o 
  -4  10   5        0.01        0.33      0.19 o 
  -3  10   5        5.28        6.00      0.62 o 
  -2  10   5       21.98       21.09      1.00 o 
  -1  10   5        0.68        2.05      0.44 o 
   0  10   5        1.51        2.77      0.53 o 
   1  10   5        0.59        1.86      0.61 o 
 -12   0   6       84.46       96.77      4.08 o 
 -10   0   6      101.62       88.79      3.55 o 
  -8   0   6      441.78      405.78      6.88 o 
  -6   0   6       57.05       53.88      2.21 o 
  -4   0   6      246.13      232.22      4.05 o 
  -2   0   6      337.30      431.43     68.73 o 
   0   0   6      369.13      408.23     43.87 o 
   2   0   6       11.94       10.88      0.70 o 
   4   0   6      332.57      335.50      6.06 o 
   6   0   6       17.67       17.68      1.53 o 
   8   0   6        2.77        4.47      0.89 o 
 -12   1   6       26.62       32.32      1.62 o 
 -11   1   6        1.65        2.89      0.48 o 
 -10   1   6        2.61        4.04      0.65 o 
  -9   1   6        1.09        1.00      0.34 o 
  -8   1   6       77.49       72.34      2.06 o 
  -7   1   6       31.70       28.40      1.23 o 
  -6   1   6        1.81        2.14      0.74 o 
  -5   1   6       27.58       28.24      1.07 o 
  -4   1   6        8.82        9.80      0.59 o 
  -3   1   6       10.32        8.29      0.68 o 
  -2   1   6      196.96      214.12     14.33 o 
  -1   1   6       76.55       74.39      4.87 o 
   0   1   6      146.97      147.24     10.74 o 
   1   1   6       47.13       44.21      2.79 o 
   2   1   6      209.06      208.24     13.20 o 
   3   1   6      135.89      128.62      6.77 o 
   4   1   6       40.32       42.23      1.52 o 
   5   1   6       37.04       35.83      1.49 o 
   6   1   6        6.46        8.05      0.78 o 
   7   1   6        0.76        1.00      0.28 o 
   8   1   6        1.20        0.94      0.50 o 
 -11   2   6       16.03       18.74      1.18 o 
 -10   2   6        0.63        1.15      0.35 o 
  -9   2   6       42.80       44.48      1.92 o 
  -8   2   6       52.20       45.06      1.64 o 
  -7   2   6        2.03        2.42      0.35 o 
  -6   2   6        1.24        1.13      0.25 o 
  -5   2   6      243.65      234.76      3.03 o 
  -4   2   6       85.92       84.61      2.37 o 
  -3   2   6        3.37        3.12      0.21 o 
  -2   2   6       15.79       18.87      1.42 o 
  -1   2   6       89.26       94.89      6.68 o 
   0   2   6       17.26       16.80      0.52 o 
   1   2   6       46.71       44.27      4.59 o 
   2   2   6       75.17       72.99     11.11 o 
   3   2   6       49.43       50.22      6.81 o 
   4   2   6        8.69       10.20      0.78 o 
   5   2   6       53.05       49.09      6.84 o 
   6   2   6       35.13       37.36      5.52 o 
   7   2   6        6.50        6.03      1.04 o 
   8   2   6        3.28        3.56      0.50 o 
 -11   3   6        0.00        0.36      0.50 o 
 -10   3   6        3.40        4.02      0.67 o 
  -9   3   6        6.74        8.38      0.92 o 
  -8   3   6       38.93       38.22      1.54 o 
  -7   3   6       22.71       18.39      0.77 o 
  -6   3   6       34.91       25.66      0.89 o 
  -5   3   6       22.63       24.81      1.53 o 
  -4   3   6        1.09        0.78      0.20 o 
  -3   3   6        8.50        9.44      0.78 o 
  -2   3   6        4.07        3.79      0.23 o 
  -1   3   6       13.99       10.19      0.82 o 
   0   3   6      367.04      391.30     52.18 o 
   1   3   6       99.53      102.08     11.02 o 
   2   3   6        6.44        4.64      0.79 o 
   3   3   6        0.46        1.40      0.33 o 
   4   3   6       58.55       55.99      7.56 o 
   5   3   6        1.05        2.71      0.86 o 
   6   3   6        6.06        8.26      1.14 o 
   7   3   6        4.60        4.26      0.62 o 
 -11   4   6        0.00        0.43      0.27 o 
 -10   4   6        1.53        1.84      0.42 o 
  -9   4   6        6.85        8.19      0.92 o 
  -8   4   6        6.07        7.72      0.85 o 
  -7   4   6        0.00        0.60      0.55 o 
  -6   4   6      127.92      113.64      3.45 o 
  -5   4   6       66.01       58.56      1.98 o 
  -4   4   6      490.49      499.64     21.26 o 
  -3   4   6       20.73       20.40      1.29 o 
  -2   4   6      142.26      140.34      7.70 o 
  -1   4   6        5.30        5.13      0.64 o 
   0   4   6        2.73        3.40      0.86 o 
   1   4   6        6.41        6.15      0.94 o 
   2   4   6       12.15       12.92      0.80 o 
   3   4   6        6.65        6.48      0.75 o 
   4   4   6      152.58      149.07     11.20 o 
   5   4   6        1.02        1.73      0.51 o 
   6   4   6        0.18        0.85      0.23 o 
   7   4   6        0.10        0.95      0.39 o 
 -10   5   6        9.67       11.39      2.17 o 
  -9   5   6       61.13       57.33      2.03 o 
  -8   5   6        1.75        2.76      0.54 o 
  -7   5   6        0.00        0.66      0.30 o 
  -6   5   6      137.64      130.99      7.05 o 
  -5   5   6        8.49        9.82      0.73 o 
  -4   5   6        7.26        8.15      0.61 o 
  -3   5   6       16.42       16.03      0.94 o 
  -2   5   6      103.01      101.40      9.08 o 
  -1   5   6       42.52       40.42      2.60 o 
   0   5   6       24.27       26.79      1.63 o 
   1   5   6        1.17        2.03      0.64 o 
   2   5   6       15.74       14.45      1.58 o 
   3   5   6        7.00        7.53      0.92 o 
   4   5   6        0.00        0.60      0.28 o 
   5   5   6        4.14        5.92      0.79 o 
   6   5   6        5.77        6.37      1.38 o 
 -10   6   6        1.25        2.24      0.41 o 
  -9   6   6       21.38       24.33      1.41 o 
  -8   6   6        5.00        5.37      0.75 o 
  -7   6   6       49.92       49.33      2.61 o 
  -6   6   6        0.85        2.02      0.68 o 
  -5   6   6        0.14        0.73      0.31 o 
  -4   6   6      247.77      240.81     28.63 o 
  -3   6   6        5.50        5.72      0.48 o 
  -2   6   6        9.13        9.44      0.97 o 
  -1   6   6        0.01        0.62      0.28 o 
   0   6   6        3.78        3.73      0.57 o 
   1   6   6       22.24       19.62      1.93 o 
   2   6   6        7.00        5.70      1.61 o 
   3   6   6        2.70        4.26      0.66 o 
   4   6   6        0.97        1.37      0.33 o 
   5   6   6        0.05        0.53      0.51 o 
   6   6   6        0.29        0.61      0.25 o 
  -9   7   6       10.16        9.91      0.86 o 
  -8   7   6        0.83        1.52      0.39 o 
  -7   7   6        2.85        4.20      0.64 o 
  -6   7   6       49.16       49.54      2.25 o 
  -5   7   6       32.51       27.83      1.88 o 
  -4   7   6       27.88       28.30      2.83 o 
  -3   7   6        3.81        4.07      0.48 o 
  -2   7   6        4.18        5.22      0.59 o 
  -1   7   6       13.04       11.73      0.83 o 
   0   7   6        3.27        3.66      0.56 o 
   1   7   6       10.27       10.85      0.82 o 
   2   7   6        2.86        2.61      0.58 o 
   3   7   6        1.81        2.63      0.50 o 
   4   7   6        0.37        1.13      0.32 o 
   5   7   6        2.71        3.39      0.64 o 
  -8   8   6       25.45       30.67      2.19 o 
  -7   8   6       21.29       19.18      1.56 o 
  -6   8   6        0.86        0.92      0.46 o 
  -5   8   6        5.69        6.73      1.16 o 
  -4   8   6       12.39       13.47      0.92 o 
  -3   8   6        5.82        6.54      0.86 o 
  -2   8   6        1.92        2.43      0.39 o 
  -1   8   6        6.17        6.66      0.80 o 
   0   8   6        5.25        5.27      0.72 o 
   1   8   6        4.95        6.31      0.80 o 
   2   8   6        3.08        4.13      0.62 o 
   3   8   6        0.27        0.09      0.24 o 
   4   8   6        0.05        0.10      0.85 o 
  -6   9   6        9.35        9.50      1.38 o 
  -5   9   6        0.38        0.51      0.25 o 
  -4   9   6        0.01        0.33      0.63 o 
  -3   9   6        5.10        6.70      0.85 o 
  -2   9   6        0.15        0.48      0.20 o 
  -1   9   6        0.01        0.96      0.29 o 
   0   9   6        0.01        0.60      0.30 o 
   1   9   6        1.68        1.71      0.37 o 
   2   9   6        2.70        3.75      0.66 o 
 -11   0   7        0.14        1.63      0.40 o 
  -9   0   7       97.53      103.25      3.72 o 
  -7   0   7      150.52      148.56      4.01 o 
  -5   0   7      225.24      212.06      4.31 o 
  -3   0   7      411.20      402.67      5.37 o 
  -1   0   7      228.45      233.97     31.65 o 
   1   0   7       43.34       42.03      3.03 o 
   3   0   7        0.87        1.09      0.30 o 
   5   0   7       80.88       80.95      3.31 o 
   7   0   7        0.04        0.40      0.34 o 
 -11   1   7       10.01       11.15      0.91 o 
 -10   1   7       12.26       13.71      1.37 o 
  -9   1   7        5.37        8.50      0.93 o 
  -8   1   7        7.10        5.65      0.74 o 
  -7   1   7       80.57       73.62      2.00 o 
  -6   1   7       12.26       11.36      0.77 o 
  -5   1   7      254.49      228.67      4.74 o 
  -4   1   7      155.05      136.63      5.33 o 
  -3   1   7        8.33        6.63      0.50 o 
  -2   1   7       93.20       96.49     10.86 o 
  -1   1   7      168.51      169.41     14.73 o 
   0   1   7        0.65        0.58      0.12 o 
   1   1   7      128.60      131.96      9.48 o 
   2   1   7        2.54        2.85      0.36 o 
   3   1   7       21.27       23.40      1.09 o 
   4   1   7        0.99        1.22      0.34 o 
   5   1   7        0.01       -0.03      0.21 o 
   6   1   7       20.25       18.76      1.14 o 
   7   1   7        8.85        9.71      1.12 o 
 -11   2   7        0.44        1.00      0.32 o 
 -10   2   7       62.28       57.95      2.10 o 
  -9   2   7       85.85       78.73      2.33 o 
  -8   2   7       23.76       22.28      1.20 o 
  -7   2   7       16.37       15.40      0.73 o 
  -6   2   7       91.72       84.79      1.64 o 
  -5   2   7       83.82       66.06      1.51 o 
  -4   2   7      154.05      154.34      2.06 o 
  -3   2   7       16.13       15.39      0.72 o 
  -2   2   7       11.34       11.81      0.66 o 
  -1   2   7        0.19        0.21      0.10 o 
   0   2   7      110.25      114.86     13.98 o 
   1   2   7        5.74        7.06      1.02 o 
   2   2   7       36.99       39.97      3.63 o 
   3   2   7        0.22        0.87      0.37 o 
   4   2   7       96.54       98.11     10.10 o 
   5   2   7        3.10        5.40      0.73 o 
   6   2   7        3.68        4.23      0.63 o 
   7   2   7        5.22        5.27      0.88 o 
 -11   3   7       14.78       14.55      1.06 o 
 -10   3   7        1.50        2.18      0.91 o 
  -9   3   7       28.12       25.46      1.33 o 
  -8   3   7        4.63        4.63      0.85 o 
  -7   3   7       17.85       17.61      0.79 o 
  -6   3   7       39.67       44.44      1.22 o 
  -5   3   7       24.88       22.15      0.84 o 
  -4   3   7       93.43       88.45      1.59 o 
  -3   3   7      115.12      108.89      1.87 o 
  -2   3   7       27.31       33.50      2.34 o 
  -1   3   7       12.20       15.13      1.09 o 
   0   3   7       72.59       66.38      5.70 o 
   1   3   7        8.66        9.26      1.08 o 
   2   3   7        0.04        0.42      0.31 o 
   3   3   7        3.53        4.09      1.09 o 
   4   3   7        5.44        6.44      0.77 o 
   5   3   7       62.88       66.04      6.32 o 
   6   3   7       31.21       30.09      1.48 o 
 -11   4   7        0.68        2.09      0.58 o 
 -10   4   7        0.50        1.39      0.34 o 
  -9   4   7       26.05       24.40      1.88 o 
  -8   4   7        0.02        0.52      0.31 o 
  -7   4   7       61.87       58.82      1.47 o 
  -6   4   7       10.69       10.53      0.62 o 
  -5   4   7        7.36        7.67      0.57 o 
  -4   4   7       68.70       66.33      2.60 o 
  -3   4   7        1.76        1.44      0.38 o 
  -2   4   7       19.98       18.39      1.38 o 
  -1   4   7       64.30       68.77      7.05 o 
   0   4   7       71.15       71.82     10.68 o 
   1   4   7       12.96       14.13      1.71 o 
   2   4   7       45.94       46.18      4.54 o 
   3   4   7        0.80        1.33      0.34 o 
   4   4   7        8.42        9.15      1.15 o 
   5   4   7        3.07        5.16      0.71 o 
   6   4   7        0.09        0.52      0.48 o 
 -10   5   7        1.79        3.79      0.66 o 
  -9   5   7       12.80       13.10      0.96 o 
  -8   5   7       40.67       39.13      1.64 o 
  -7   5   7        1.99        2.77      0.53 o 
  -6   5   7       23.17       21.18      1.68 o 
  -5   5   7        6.64        7.73      1.34 o 
  -4   5   7      163.86      139.94      4.03 o 
  -3   5   7       16.75       13.99      1.26 o 
  -2   5   7       17.73       16.33      0.70 o 
  -1   5   7        8.49        8.83      1.39 o 
   0   5   7       25.56       22.60      1.64 o 
   1   5   7       19.84       18.98      3.43 o 
   2   5   7        0.90        0.97      0.32 o 
   3   5   7        0.74        1.34      0.37 o 
   4   5   7        0.02        0.75      0.28 o 
   5   5   7        9.24        9.94      1.64 o 
  -9   6   7        1.43        1.84      0.43 o 
  -8   6   7        3.96        4.54      0.70 o 
  -7   6   7       21.76       21.69      1.73 o 
  -6   6   7        6.54        8.08      0.77 o 
  -5   6   7        4.10        5.42      1.01 o 
  -4   6   7       31.16       24.87      1.77 o 
  -3   6   7        3.18        3.00      0.77 o 
  -2   6   7       10.00       10.28      0.82 o 
  -1   6   7        4.94        5.42      0.64 o 
   0   6   7        9.25        9.23      0.85 o 
   1   6   7        2.56        3.23      0.54 o 
   2   6   7        0.11        0.61      0.29 o 
   3   6   7        2.75        2.74      0.51 o 
   4   6   7        5.40        6.49      0.83 o 
   5   6   7        5.10        6.28      0.84 o 
  -8   7   7        0.08        0.46      0.27 o 
  -7   7   7       14.95       16.17      1.01 o 
  -6   7   7       40.17       34.89      2.23 o 
  -5   7   7       26.86       24.12      1.79 o 
  -4   7   7        7.14        6.54      1.13 o 
  -3   7   7        8.65        9.60      1.10 o 
  -2   7   7        1.87        2.56      0.52 o 
  -1   7   7       36.34       33.27      3.30 o 
   0   7   7        0.08        0.73      0.26 o 
   1   7   7        5.27        5.20      0.85 o 
   2   7   7        6.18        8.00      0.81 o 
   3   7   7        0.67        0.65      0.30 o 
   4   7   7        1.34        1.98      0.43 o 
  -7   8   7        2.33        3.43      0.79 o 
  -6   8   7        3.85        4.37      0.85 o 
  -5   8   7        0.00        1.03      0.39 o 
  -4   8   7       12.40       11.12      1.17 o 
  -3   8   7       22.46       20.27      1.71 o 
  -2   8   7        4.01        4.15      0.97 o 
  -1   8   7        0.22        1.18      0.30 o 
   0   8   7        0.17        0.85      0.39 o 
   1   8   7        1.98        3.39      0.56 o 
   2   8   7        0.03        0.66      0.29 o 
  -5   9   7       21.58       20.03      1.71 o 
  -4   9   7        1.57        1.96      0.49 o 
  -3   9   7        4.69        6.23      1.14 o 
  -2   9   7       12.47       12.60      1.81 o 
  -1   9   7        0.04        0.43      0.23 o 
   0   9   7        0.98        0.91      0.48 o 
 -10   0   8      110.31      110.81      4.15 o 
  -8   0   8       17.55       17.31      1.52 o 
  -6   0   8      157.02      153.58      4.02 o 
  -4   0   8      157.46      157.88      3.70 o 
  -2   0   8        2.05        1.26      0.36 o 
   0   0   8        0.43        0.35      0.14 o 
   2   0   8       12.15       12.36      1.90 o 
   4   0   8       29.96       27.53      1.87 o 
   6   0   8        0.25        1.59      0.58 o 
 -11   1   8        0.13        0.92      0.32 o 
 -10   1   8        4.19        5.31      0.80 o 
  -9   1   8       39.27       34.80      1.57 o 
  -8   1   8      169.24      155.89      5.69 o 
  -7   1   8        7.23        8.06      0.84 o 
  -6   1   8        0.34        0.14      0.23 o 
  -5   1   8        5.78        4.78      0.64 o 
  -4   1   8        6.69        6.77      0.56 o 
  -3   1   8        8.87       11.17      0.57 o 
  -2   1   8       61.49       54.67      1.53 o 
  -1   1   8        0.05        0.29      0.13 o 
   0   1   8       22.14       22.26      1.34 o 
   1   1   8       42.42       38.18      2.63 o 
   2   1   8       22.95       23.21      1.53 o 
   3   1   8       24.17       25.96      1.52 o 
   4   1   8       28.18       30.04      1.38 o 
   5   1   8        2.36        3.03      0.53 o 
   6   1   8       11.63       12.18      1.52 o 
 -11   2   8        2.83        3.38      0.62 o 
 -10   2   8        5.29        7.35      0.90 o 
  -9   2   8        3.09        4.14      0.68 o 
  -8   2   8       42.65       40.79      1.38 o 
  -7   2   8        0.00        0.33      0.20 o 
  -6   2   8       20.79       18.58      0.88 o 
  -5   2   8       61.86       56.35      1.36 o 
  -4   2   8       28.94       27.97      0.93 o 
  -3   2   8      131.17      116.16      2.20 o 
  -2   2   8        2.89        2.30      0.44 o 
  -1   2   8       89.69       90.67     11.31 o 
   0   2   8      241.02      222.90     13.04 o 
   1   2   8        4.31        6.51      0.48 o 
   2   2   8       32.91       31.39      3.38 o 
   3   2   8        1.25        1.15      0.27 o 
   4   2   8        2.41        3.67      0.62 o 
   5   2   8        4.24        5.28      0.72 o 
   6   2   8        0.08       -0.07      0.24 o 
 -11   3   8        0.69        1.61      0.40 o 
 -10   3   8        0.91        1.07      0.35 o 
  -9   3   8       31.02       30.98      1.49 o 
  -8   3   8        1.01        0.92      0.36 o 
  -7   3   8        5.85        7.13      0.59 o 
  -6   3   8       48.96       47.68      1.60 o 
  -5   3   8       17.54       17.19      0.78 o 
  -4   3   8      210.29      198.92      3.79 o 
  -3   3   8        2.18        2.38      0.46 o 
  -2   3   8        0.74        0.45      0.27 o 
  -1   3   8        2.15        4.06      0.57 o 
   0   3   8       11.60       10.70      1.69 o 
   1   3   8       20.55       21.98      1.03 o 
   2   3   8       57.22       56.35      2.47 o 
   3   3   8        4.30        6.65      1.18 o 
   4   3   8        7.69        9.04      0.90 o 
   5   3   8        1.06        1.21      0.30 o 
 -10   4   8        7.39        9.80      0.95 o 
  -9   4   8       18.34       19.43      2.57 o 
  -8   4   8        8.92        9.07      0.79 o 
  -7   4   8        8.58        9.32      0.63 o 
  -6   4   8        6.32        7.46      0.65 o 
  -5   4   8       29.51       28.53      1.02 o 
  -4   4   8       15.85       14.19      0.92 o 
  -3   4   8        4.37        4.00      0.62 o 
  -2   4   8       37.74       35.06      1.42 o 
  -1   4   8        0.11        0.80      0.32 o 
   0   4   8       75.24       75.37      8.67 o 
   1   4   8        1.11        1.71      0.46 o 
   2   4   8       18.26       19.13      1.15 o 
   3   4   8        0.01        0.33      0.25 o 
   4   4   8        9.22       10.30      2.09 o 
   5   4   8        3.56        3.55      0.58 o 
 -10   5   8        0.26        0.69      0.30 o 
  -9   5   8       13.02       14.67      1.03 o 
  -8   5   8        2.53        3.60      0.58 o 
  -7   5   8       12.33       12.00      1.95 o 
  -6   5   8        2.23        2.28      0.48 o 
  -5   5   8        0.17        0.97      0.45 o 
  -4   5   8      111.64      100.22      3.59 o 
  -3   5   8       14.36       13.61      1.32 o 
  -2   5   8       25.51       18.69      1.55 o 
  -1   5   8        6.80        7.16      0.72 o 
   0   5   8        9.53        9.75      0.98 o 
   1   5   8       23.19       22.73      1.30 o 
   2   5   8       13.47       16.25      2.28 o 
   3   5   8        3.83        4.08      1.26 o 
   4   5   8       15.78       14.59      2.88 o 
  -9   6   8        5.09        4.24      0.64 o 
  -8   6   8        0.20        0.35      0.53 o 
  -7   6   8        2.71        3.37      0.77 o 
  -6   6   8       15.65       15.66      1.46 o 
  -5   6   8        0.22        0.27      0.33 o 
  -4   6   8       10.33        9.56      1.11 o 
  -3   6   8        2.91        2.51      0.73 o 
  -2   6   8        1.61        0.62      0.45 o 
  -1   6   8        4.55        4.96      1.00 o 
   0   6   8        0.28        0.46      0.59 o 
   1   6   8        0.02        0.17      0.26 o 
   2   6   8       10.27       11.20      2.05 o 
   3   6   8        1.79        2.51      0.81 o 
   4   6   8        0.19        1.14      0.37 o 
  -8   7   8        0.16       -0.16      0.33 o 
  -7   7   8        5.50        6.42      1.19 o 
  -6   7   8        5.17        5.07      1.01 o 
  -5   7   8        0.27        0.28      0.28 o 
  -4   7   8       12.54       11.46      1.22 o 
  -3   7   8        1.87        2.79      0.71 o 
  -2   7   8        0.94        0.51      0.25 o 
  -1   7   8        1.09        1.06      0.56 o 
   0   7   8       13.65       14.76      1.43 o 
   1   7   8        2.16        4.61      0.67 o 
   2   7   8        1.44        2.17      0.62 o 
   3   7   8        6.70        8.28      0.81 o 
  -6   8   8        0.94        1.90      0.55 o 
  -5   8   8        0.04       -0.12      0.31 o 
  -4   8   8        4.10        5.07      1.03 o 
  -3   8   8        1.26        3.25      0.68 o 
  -2   8   8        2.66        3.00      0.79 o 
   0   8   8        0.88        1.28      0.52 o 
   1   8   8        0.11        0.32      0.25 o 
 -11   0   9        4.58        7.56      1.41 o 
  -9   0   9        7.81        8.76      1.37 o 
  -7   0   9       96.61       94.85      3.43 o 
  -5   0   9      400.22      384.09      6.37 o 
  -3   0   9       68.08       67.59      2.46 o 
  -1   0   9       10.33        9.53      0.97 o 
   1   0   9        0.29        0.59      0.38 o 
   3   0   9        2.58        3.86      0.80 o 
   5   0   9        1.21        2.30      0.55 o 
 -11   1   9        0.02       -0.33      0.40 o 
 -10   1   9        1.49        2.75      0.53 o 
  -9   1   9      105.29      105.81      2.81 o 
  -8   1   9       43.63       40.73      1.67 o 
  -7   1   9        7.06        8.20      0.78 o 
  -6   1   9        6.85        7.74      1.55 o 
  -5   1   9        6.81        5.94      0.70 o 
  -4   1   9      115.90      108.43      1.91 o 
  -3   1   9      110.74      100.10      1.79 o 
  -2   1   9        4.02        4.65      0.61 o 
  -1   1   9        2.00        1.96      0.41 o 
   0   1   9       12.25       10.51      0.74 o 
   1   1   9       11.54        9.96      0.76 o 
   2   1   9        0.01        0.31      0.16 o 
   3   1   9        0.47        1.62      0.34 o 
   4   1   9        3.73        4.89      1.14 o 
   5   1   9        0.01        0.78      0.50 o 
 -11   2   9        5.34        7.24      0.95 o 
 -10   2   9        1.01        1.48      0.40 o 
  -9   2   9        0.28        1.14      0.39 o 
  -8   2   9        8.15        9.76      0.67 o 
  -7   2   9       22.06       23.51      0.98 o 
  -6   2   9      116.81      115.27      2.11 o 
  -5   2   9        0.14        0.57      0.24 o 
  -4   2   9        5.77        6.01      0.57 o 
  -3   2   9        0.05        0.29      0.23 o 
  -2   2   9        6.01        6.34      0.72 o 
  -1   2   9        0.93        1.77      0.39 o 
   0   2   9        0.70        1.00      0.34 o 
   1   2   9       20.02       20.96      2.03 o 
   2   2   9        4.64        5.61      0.92 o 
   3   2   9        1.11        0.98      0.31 o 
   4   2   9        6.28        7.56      1.88 o 
   5   2   9       12.27       14.11      1.31 o 
 -10   3   9        2.08        2.68      0.70 o 
  -9   3   9        1.47        2.58      0.53 o 
  -8   3   9        0.23        1.17      0.29 o 
  -7   3   9       14.26       15.18      0.80 o 
  -6   3   9       47.50       43.89      1.32 o 
  -5   3   9        3.10        3.28      0.47 o 
  -4   3   9      100.95       92.09      4.04 o 
  -3   3   9       19.43       19.84      1.09 o 
  -2   3   9       17.77       13.79      0.91 o 
  -1   3   9        0.37        0.28      0.28 o 
   0   3   9        6.37        5.05      0.66 o 
   1   3   9       13.33       15.33      1.32 o 
   2   3   9        9.95        9.94      1.44 o 
   3   3   9        2.28        2.53      0.56 o 
   4   3   9       22.36       21.89      2.57 o 
 -10   4   9        6.43        9.90      0.95 o 
  -9   4   9        0.16        0.46      0.42 o 
  -8   4   9       48.14       47.30      3.22 o 
  -7   4   9        2.43        2.92      0.42 o 
  -6   4   9        6.64        8.75      0.61 o 
  -5   4   9        7.61        7.73      0.76 o 
  -4   4   9        1.68        1.42      0.50 o 
  -3   4   9        2.00        1.32      0.65 o 
  -2   4   9        9.49        7.74      0.87 o 
  -1   4   9        0.58        1.81      0.58 o 
   1   4   9        8.87       10.63      1.13 o 
   2   4   9        7.56        9.57      0.76 o 
   3   4   9        0.01        0.97      0.29 o 
   4   4   9        0.09        0.99      0.28 o 
  -9   5   9        2.64        3.59      0.64 o 
  -8   5   9        1.01        1.53      0.40 o 
  -7   5   9        4.94        4.65      1.01 o 
  -6   5   9        0.59        0.64      0.36 o 
  -5   5   9        0.27        0.30      0.31 o 
  -4   5   9        5.49        5.25      1.07 o 
  -3   5   9       29.59       28.30      1.96 o 
  -2   5   9        0.60        0.64      0.43 o 
  -1   5   9        4.81        5.74      1.04 o 
   1   5   9        0.34       -0.45      0.31 o 
   2   5   9        0.35        0.14      0.39 o 
   3   5   9        5.90        7.44      0.74 o 
  -8   6   9       14.91       14.73      1.50 o 
  -7   6   9       11.23       10.81      1.25 o 
  -6   6   9        4.30        5.62      1.08 o 
  -5   6   9       13.60       12.89      1.34 o 
  -4   6   9        3.93        4.52      0.98 o 
  -3   6   9        9.84       10.87      1.25 o 
  -2   6   9        3.95        3.17      0.77 o 
  -1   6   9        0.94        1.60      0.58 o 
   1   6   9        0.08        0.18      0.39 o 
   2   6   9        4.99        4.45      0.62 o 
  -7   7   9        1.80        3.97      0.92 o 
  -6   7   9        0.15        0.10      0.37 o 
  -5   7   9        0.00        0.94      0.34 o 
  -4   7   9        0.65        0.67      0.39 o 
  -3   7   9        3.32        4.61      1.06 o 
  -2   7   9        0.46        0.80      0.42 o 
  -1   7   9        0.17        1.10      0.40 o 
   1   7   9        0.18        0.52      0.46 o 
  -5   8   9       16.67       17.90      1.65 o 
  -4   8   9        0.02       -0.06      0.30 o 
  -3   8   9        2.01        2.05      0.61 o 
  -2   8   9        2.55        2.45      0.68 o 
  -1   8   9        0.78        0.53      0.39 o 
 -10   0  10        0.36        0.82      0.40 o 
  -8   0  10        7.89        8.23      1.31 o 
  -6   0  10        8.50        9.63      1.13 o 
  -4   0  10        0.22        0.18      0.42 o 
  -2   0  10       29.09       23.53      1.71 o 
   0   0  10       27.58       21.08      1.65 o 
   4   0  10        0.30        1.22      0.48 o 
 -10   1  10        5.88        7.41      0.96 o 
  -9   1  10        9.20       11.31      0.71 o 
  -8   1  10       30.68       31.91      1.20 o 
  -7   1  10        8.51        8.92      0.69 o 
  -6   1  10       30.97       33.89      1.18 o 
  -5   1  10        6.22        7.18      0.66 o 
  -4   1  10       93.99       89.17      1.82 o 
  -3   1  10       32.27       28.56      1.30 o 
  -2   1  10        0.95        0.76      0.31 o 
  -1   1  10        1.53        1.16      0.34 o 
   0   1  10       20.98       16.00      1.19 o 
   1   1  10        0.55        0.48      0.27 o 
   2   1  10        2.14        2.13      0.58 o 
   3   1  10        0.55        1.11      0.28 o 
   4   1  10        4.86        5.96      0.72 o 
 -10   2  10        8.99       11.08      1.14 o 
  -9   2  10        1.44        1.25      0.38 o 
  -8   2  10       43.54       41.79      1.39 o 
  -7   2  10       10.06       11.45      0.78 o 
  -6   2  10        2.29        3.36      0.45 o 
  -5   2  10       29.52       28.57      1.07 o 
  -4   2  10        0.20        1.54      0.59 o 
  -3   2  10       14.77       15.20      0.99 o 
  -2   2  10        1.39        1.35      0.39 o 
  -1   2  10        3.46        3.25      0.56 o 
   0   2  10        0.62        1.21      0.35 o 
   1   2  10        1.17        1.09      0.35 o 
   3   2  10        1.24        3.24      0.71 o 
 -10   3  10        0.02       -0.01      0.24 o 
  -9   3  10        1.99        2.49      0.55 o 
  -8   3  10       31.18       33.91      1.29 o 
  -7   3  10        0.02        0.04      0.23 o 
  -6   3  10       20.61       22.20      0.97 o 
  -5   3  10        4.49        4.92      0.69 o 
  -4   3  10       44.00       40.78      3.83 o 
  -3   3  10        2.11        2.77      0.53 o 
  -2   3  10        0.18        0.49      0.26 o 
  -1   3  10       30.29       25.52      1.29 o 
   0   3  10        6.77        4.48      0.66 o 
   1   3  10        0.03        0.25      0.30 o 
   3   3  10        1.38        2.59      0.61 o 
  -9   4  10        0.01        0.63      0.33 o 
  -8   4  10       18.58       21.08      1.75 o 
  -7   4  10        0.01        0.31      0.27 o 
  -6   4  10        1.43        2.51      0.74 o 
  -5   4  10        0.62        1.36      0.39 o 
  -4   4  10       27.38       23.43      1.78 o 
  -3   4  10       27.67       26.82      1.69 o 
  -2   4  10       13.61       14.89      1.01 o 
  -1   4  10        0.35        0.95      0.51 o 
   0   4  10        1.61        3.06      0.71 o 
   3   4  10        0.08        1.17      0.56 o 
  -8   5  10        0.23       -0.37      0.27 o 
  -7   5  10        5.57        7.73      1.32 o 
  -6   5  10        6.34        6.85      1.32 o 
  -5   5  10        8.18        9.74      1.49 o 
  -4   5  10       18.34       15.73      1.53 o 
  -3   5  10        1.52        1.84      0.58 o 
  -2   5  10        6.38        6.58      1.20 o 
  -1   5  10        0.08        0.58      0.42 o 
   0   5  10        1.00        1.00      0.45 o 
  -7   6  10        0.71        0.61      0.30 o 
  -6   6  10        4.44        5.32      1.13 o 
  -5   6  10        3.94        5.28      1.19 o 
  -4   6  10       10.77       10.42      1.58 o 
  -3   6  10        6.21        7.77      1.31 o 
  -2   6  10        3.05        1.68      0.58 o 
  -1   6  10        0.22        1.23      0.46 o 
   0   6  10        7.70        6.54      1.23 o 
  -5   7  10        0.05        0.53      0.34 o 
  -4   7  10        1.50        2.67      0.80 o 
  -3   7  10        1.29        1.13      0.52 o 
  -2   7  10        0.13        0.98      0.49 o 
  -1   7  10        0.13       -0.46      0.31 o 
  -9   0  11       13.00       13.65      1.43 o 
  -7   0  11       10.67       10.93      1.23 o 
  -5   0  11        0.04        0.12      0.34 o 
  -3   0  11        0.03        0.37      0.31 o 
  -1   0  11        0.43        0.36      0.34 o 
   1   0  11        0.53        0.24      0.36 o 
  -9   1  11       14.82       16.56      0.89 o 
  -8   1  11        3.83        4.78      0.55 o 
  -7   1  11        3.98        4.66      0.54 o 
  -6   1  11        0.84        1.48      0.32 o 
  -5   1  11        6.62        6.72      0.66 o 
  -4   1  11        7.12        8.24      0.77 o 
  -3   1  11        0.31        0.65      0.28 o 
  -2   1  11        2.23        2.87      0.80 o 
  -1   1  11        2.77        4.57      0.68 o 
   0   1  11        2.41        3.12      0.84 o 
   1   1  11        2.79        3.09      0.92 o 
  -9   2  11        6.24        6.20      0.65 o 
  -8   2  11        1.85        3.15      0.52 o 
  -7   2  11        3.65        3.68      0.48 o 
  -6   2  11        9.43       10.34      0.67 o 
  -5   2  11        1.38        1.98      0.45 o 
  -4   2  11        7.95        8.40      0.82 o 
  -3   2  11       32.48       34.40      1.53 o 
  -2   2  11       16.11       13.88      0.95 o 
  -1   2  11        3.42        3.63      0.92 o 
   0   2  11        6.00        4.78      0.66 o 
   1   2  11        2.47        3.17      0.80 o 
  -9   3  11        5.01        8.63      1.03 o 
  -8   3  11        7.63       10.81      0.81 o 
  -7   3  11        6.10        7.56      0.90 o 
  -6   3  11       22.01       22.21      1.27 o 
  -5   3  11        0.57        0.91      0.34 o 
  -4   3  11        2.29        3.11      0.56 o 
  -3   3  11        2.63        3.56      0.84 o 
  -2   3  11        6.67        6.48      0.82 o 
  -1   3  11        5.00        7.30      0.86 o 
  -8   4  11        1.85        3.41      0.82 o 
  -7   4  11        2.01        3.13      0.57 o 
  -6   4  11        2.30        2.98      0.54 o 
  -5   4  11        5.19        6.36      0.84 o 
  -4   4  11       13.14       13.14      0.97 o 
  -3   4  11       30.02       30.48      1.51 o 
  -2   4  11        1.49        0.91      0.43 o 
  -1   4  11        2.08        2.26      0.65 o 
   0   4  11        0.17        0.77      0.43 o 
  -7   5  11        0.11       -0.18      0.42 o 
  -6   5  11        0.07        0.39      0.43 o 
  -5   5  11        0.28        0.42      0.40 o 
  -4   5  11        0.76        0.33      0.40 o 
  -3   5  11        0.24        1.13      0.48 o 
  -2   5  11        3.32        2.73      0.76 o 
  -1   5  11        1.57        0.70      0.48 o 
   0   5  11        0.00        0.19      0.45 o 
  -5   6  11        1.84        3.60      0.98 o 
  -4   6  11        2.03        1.90      0.65 o 
  -3   6  11        0.08       -0.13      0.43 o 
  -2   6  11        0.11       -0.43      0.33 o 
  -8   0  12       54.09       63.00      3.22 o 
  -6   0  12        4.17        7.30      1.23 o 
  -4   0  12       11.98       12.04      1.34 o 
  -2   0  12        0.76        0.67      0.46 o 
   0   0  12        1.42        0.83      0.49 o 
  -8   1  12        1.71        1.82      0.34 o 
  -7   1  12        1.33        3.10      0.43 o 
  -6   1  12        0.31        1.90      0.64 o 
  -5   1  12        1.93        2.43      0.50 o 
  -4   1  12        2.65        3.44      0.56 o 
  -3   1  12        0.18        0.34      0.43 o 
  -2   1  12        0.32        0.68      0.30 o 
  -1   1  12        0.60        0.79      0.33 o 
   0   1  12        0.19        0.68      0.38 o 
  -8   2  12        9.40       10.91      0.73 o 
  -7   2  12        6.61        8.84      1.01 o 
  -6   2  12        4.51        5.65      0.80 o 
  -5   2  12        5.11        6.76      0.81 o 
  -4   2  12        2.68        3.21      0.57 o 
  -3   2  12        0.10        0.31      0.32 o 
  -2   2  12        2.53        5.39      1.17 o 
  -1   2  12        5.28        5.95      0.82 o 
   0   2  12        2.18        2.00      0.41 o 
  -7   3  12        4.78        5.18      0.71 o 
  -6   3  12        0.75        1.20      0.35 o 
  -5   3  12        0.03        0.25      0.86 o 
  -4   3  12        2.50        3.49      0.68 o 
  -3   3  12        0.37       -0.13      0.24 o 
  -2   3  12        0.50        1.07      0.33 o 
  -1   3  12        0.88        1.44      0.62 o 
  -6   4  12        0.41        1.38      0.41 o 
  -5   4  12        1.09        1.89      0.49 o 
  -4   4  12       19.90       19.61      1.23 o 
  -3   4  12        0.18        0.27      0.31 o 
  -2   4  12        2.40        4.15      0.89 o 
  -5   0  13        0.00        0.77      0.36 o 
  -3   0  13        0.62        1.10      0.58 o 
  -6   1  13        3.00        3.93      0.63 o 
  -5   1  13        0.01        0.03      0.37 o 
  -4   1  13        0.09        0.53      0.71 o 
  -3   1  13        0.02        0.38      0.29 o 
  -2   1  13        0.19        0.31      0.30 o 
  -5   2  13        2.39        2.97      0.75 o 
  -4   2  13        3.62        4.04      1.08 o 
  -3   2  13        0.65        1.58      0.62 o 
                                                 
